# Supplementary material for: Integrating artificial intelligence and optogenetics for Parkinson’s disease diagnosis and therapeutics in male mice
Source: Nat Commun. 2025 Aug 21;16:7797. doi: 10.1038/s41467-025-63025-w (PMC12370958; doi:10.1038/s41467-025-63025-w)
Supplement: Supplementary file 11 — Source Data [file 41467_2025_63025_MOESM11_ESM.xlsx]

## Sheet: Figure 1
fig.1d (line graphs): RRS
Time (wk)	NI											EV										R1															R5
0	100	100	100	100	100	100						100	100	100	100	100	100	100	100	100	100	100	100	100	100	100	100	100	100	100	100						100	100	100	100	100	100	100	100	100	100
2	102.74	91.3333	100	95.8333	100	98						114.663	96.1255	75.3333	91.8206	104.4	100	96.0616	116.456	97.2927	100	87.6797	117.647	100	83.5	92.3333	100	99.8102	100	68.5	85.9189						100.167	96.1667	92.3333	100	98.3333	147.278	78.3333	94.3333	95.3333	93.9675
4	96.5753	87.5	89.6667	97	98.5							136.298	90.4059	100	123.219	111.2	100	72.089	132.405	67.8511	98.3333	63.655	108.235	72.3333	59.8333	100	100	43.074	100	57.5	107.16						81.4691	100	73.8333	92.1667	91.3333	117.479	82.5	58.6667	86.8333	73.3179
6	101.199		82.6667	90.3333	99.5							142.548	100.738	100	118.206	120	100	67.9795	151.899	78.6802	75.3333	70.0205	93.7255	68.1667	49.6667	61.1667	100	105.882	75.8333	77.3333	124.582						66.778	84.8333	39.3333	100	87	80.8023	85	54.8333	100	88.1671
8	92.637	82.5	84.3333	100	100							144.231	104.797	98.8333	108.707	117	100	71.5753	132.405	75.2961	66.8333	64.271	84.5098	80.8333	51.5	69.6667	89.1667	62.8083	98.6667	53.6667	85.9189						61.6027	65.8333	53	99.8333	67.3333	40.6877	69.3333	41.5	97	64.2691
10	88.5274	91.3333	99.6667	100	93.1667							109.615	98.893	94.5	85.4881	110.4	100	78.5959	97.7215	76.3113	92.5	97.1253	70.3922	78.5	43.8333	87.1667	100	100.759	95.1667	51	101.432						38.3973	66	69	82.3333	34.5	57.5931	82.6667	90.1667	77.8333	68.2135
fig.1f (line graphs): BWS
Time (wk)	NI											EV										R1															R5
0	100	100	100	100	100	100	100	100	100	100		100	100	100	100	100	100	100	100	100	100	100	100	100	100	100	100	100	100	100	100	100	100	100	100	100	100	100	100	100	100	100	100	100	100	100	100	100	100
2	151.656	72.293	103.529	80.791	36.0656	137.41	135.433	101.667	103.509	112.245		83.7945	123.37	100	87.2247	91.4894	115.888	63.1111	87.3913	83.0769	132.026	111.25	92.7083	68.6695	100	100	89.0977	90.0862	56.6234	89.5753	80.6306	92.3497	98.1818	138.824	110.526	78.8396	140.8	159.091	113.333	90.9091	97.0874	91.3043	71.4715	91.342	95.6364	77.1978	106.897	97.619	130.412
4		71.9745	90.5882	129.944	58.1967	115.108	96.8504	115	92.1053	102.041		63.6364	109.783	146.154	71.8062	90.7801	109.346	64.4444	76.9565	74.359	143.137	94.375	80.7292	64.8069		82.0175	75.188	91.8103	70.3896	85.3282	80.6306	65.0273	89.5455	88.8235	63.8158	56.9966	199.2		138.788	131.469	85.9223	77.8656	71.4715	66.2338	88	63.1868	63.6015	83.3333	100.515
6	187.417	66.5605	104.118	119.774	63.1148	106.475	109.449	107.5	123.684	118.367		61.2648	82.0652	139.053	58.5903	87.234	87.8505	71.5556	75.6522	75.3846	135.948	125.625	86.9792	93.133	117.13	79.386	82.7068	78.0172	50.6494	110.425	64.4144	56.8306	67.7273	83.5294	68.0921	53.2423	161.6	200.649	115.152	143.357	118.447	122.925	97.8979	72.7273	126.182	79.9451	96.9349	74.7619	154.639
8	126.49	53.1847	68.8235	142.373	54.0984	100	109.449	115.833	121.93	141.837		61.2648	91.3043	101.183	52.8634	82.2695	112.15	64.4444	70.8696	75.3846	101.307	101.875	79.6875	127.468	91.2037	86.4035	68.0451	68.9655	45.974	67.1815	69.3694	61.7486	67.2727	86.4706	57.8947	56.9966	134.4	131.818	93.3333	112.937	187.864	176.68	142.643	128.139	162.182	104.945	71.6475	68.0952
10	133.775	40.4459	60.5882	127.119	63.5246	143.165	104.724	158.333	102.632	181.633		59.6838	76.087	89.9408	47.5771	78.0142	87.8505	56.4444	96.5217	70.7692	118.301	88.125	69.2708		92.5926	62.7193	71.8045	68.1034	64.6753	98.8417	84.6847	101.093	61.3636	88.2353	67.4342	54.9488	153.6	178.571	131.515		131.068	117.391	170.571	148.052	123.273	143.407	103.065	103.333	111.856
fig.1k (line graphs): APS
Time (wk)	NI													EV											R1																R5
0	23.1481	4.57516	14.4578	24.4444	15.4639	3.58974	18.8742	19.7368		7.80347	13.5135	24.6988		10.828	8.47458	9.375	10.4972	15.8416	19.8347	10.8374	18.0617	17.0213	26.0638		9.83607		5.32544			19.2661	21.1765	13.4831	34.0517	9.32642	12.426	11.2245	20.1646	10.1215	16.5517		16.4444	4.20168	5.88235	18.9831	21.9697	20.2247	17.3653	25	20.9016
2	11.4094	5.30973	7.14286	4.28571	7.89474	4.5045	10	7.14286	4.62963	3.57143	2.85714	5.7971		7	9.65517	5.10949	5.36585	8.69565	7.59494	17.2662	12.5	10.0671	10.9375					7.88177	7.32759	21.6667	14.8387	15.6028	12.6582	12.6316	12.963	0	11.2069	32	3.07692		9	4.21687	6.30631	12.5	12.1951	5.67376	11.039	14.6893	46.7532
4					7.04225	6.12245	13.0841	10.1449	9.16031	4.91803	3.22581	14.6341		5.55556	17.3333	7.31707	12.0482	6.89655	8.14815	9.41176	12	5.45455	11.9565		10.1449	6.52174	9.09091	4.70588	4.41176	28.4091	9.16031	15.1515	20.4545	10.6061	10.1695	13.5417	12.2951	14.2857	8.42105		11.7647	9.43396	2.22222	5.49451	15.1786	19.8795	10.303	26.9231	12.5828
6	20.4545	5.81395	21.6216	15.1515	5.76923	6.34921	15.1163	13.2184	10.9195	9.7561	4.34783	18.4211		7.61905	17.2414	7.14286	8.19672	13.1148	10	4	6.55738	8.57143	7.04225		8.18182	7.04225	3.79747	4.48718	5.43478	26.6667	12.5	12.9032	23.913	12.1212	6.81818	12.1212	21.0526	36.8421	13.2075		13.5593	3.7037	5	2.5	11.7647	17.9104	11.7647	37.8788	28.7129
8	12.987		11.7647	12.1951	18.8235	11.2903	23.6364	11.7117	7.6087	8.10811	5.76923	5.26316		18.75	9.52381	4.87805	12.6984	23.4043	11.2299	7.44681	18.8406	20.4545	23.4375		7.69231	3.79747	21.0526			14.2857	17.0732	33.3333	13.0435		9.52381	7.14286	12.9032	60	12.5		11.9403		2.89017	24.2424	12.9496	17.757	18.0791	32.9114	36.8421
10	12.8205	4.54545	12	27.0833	6.55738	10.3774	24.4898	15.0943	12.5	11.1111	8.33333	10.3448		7.57576	11.4035	8.97436	15.534	13.4328	13.9535	13.8462	9.72222	11.5942	15.0685		13.9344	6.77966	17.4603	8.69565	6.60377	12.5	11.1111	24.5902	17.284	16.6667	12.844	7.84314	21.7391	63.6364	4.54545		13.6986	10.2041	11.1111	22.9167	14.6789	25.5102	15.748	18.0556	34.6774
fig. 1d (dot plots): RRS							fig. 1f (dot plots): BWS							fig. 1fg (dot plots): STR							fig. 1fh (dot plots): SNC							fig. 1k (dot plots): APS
NI	EV	R1	R5	A1	A5		NI	EV	R1	R5	A1	A5		NI	EV	R1	R5	A1	A5		NI	EV	R1	R5	A1	A5		NI	EV	R1	R5	A1	A5
88.5274	109.615	97.1253	38.3973	71.1667	54.9898		133.775	59.6838	88.125	153.6	272.078	315.014		131.33	81.0455	115.819	144.162	59.1575	31.8053		86.2912	84.9191	77.0631	77.8113	32.9202	21.1986		12.8205	7.57576	13.9344	13.6986	71.1111	91.2381
91.3333	98.893	70.3922	66	37.3333	11.8613		40.4459	76.087	69.2708	178.571	334.843	258.359			102.986	102.521	144.34		35.6152			99.5087	75.3174	74.0704		21.9468		4.54545	11.4035	6.77966	10.2041	82.2695	79.3651
99.6667	94.5	78.5	69	65.5	25.6667		60.5882	89.9408		131.515	334.247			114.235	92.5232	112.368	132.474		31.6746		116.717	87.5377	75.3174	62.0994		15.9613		12	8.97436	17.4603	11.1111	47.8528
100	85.4881	43.8333	82.3333	6	20		127.119	47.5771	92.5926		222.768	186.853			113.763	114.913	100.8		25.3208			87.5377				19.4528		27.0833	15.534	8.69565	22.9167	61.6822	90.4494
93.1667	110.4	87.1667	34.5	64.1834	27.8333			78.0142	62.7193	131.068		502.591		95.3599	92.4392	113.836	86.2652				130.184	79.3077						6.55738	13.4328	6.60377	14.6789	83.6364	84.2697
	100	100	57.5931		31.9927			87.8505	71.8045	117.391		240.09			90.1638	118.892	114.364	33.8111	32.62			94.7702			46.0134	31.4238		10.3774	13.9535	12.5	25.5102	68.7898	88.724
	78.5959	100.759	82.6667				63.5246	56.4444	68.1034	170.571		474.167			105.573	86.8884	76.6707					109.534						24.4898	13.8462	11.1111	15.748	10.3093	80.5755
	97.7215	95.1667	90.1667				143.165	96.5217	64.6753	148.052	152.432				121.373	100.465	99.453					106.616						15.0943	9.72222	24.5902	18.0556	6.12245	77.8788
	76.3113	51	77.8333				104.724	70.7692	98.8417	123.273	236.889	444.949			92.7061	98.8419	105.426	33.9045				127.94			44.143			12.5	11.5942	17.284	34.6774	42.8571	94.9309
	92.5	101.432	68.2135				158.333	118.301	84.6847	143.407	286.62	429.73			107.427	73.0579	134.087	77.989				122.328			40.402			11.1111	15.0685	16.6667	23.8095	34.6154	83.1579
							102.632		101.093	103.065	229.073						122.115	46.4365							42.2725			8.33333		12.844	8.98876	88.9655	90.3226
							181.633		61.3636	103.333	290.984	339.731					106.204	54.8191							29.9274			10.3448		7.84314	33.3333	48.4979	73.6842
									88.2353	111.856	444.934	416.364					95.6761	60.6693							39.2797					21.7391	13.7725	83.0189	92.6829
									67.4342			566.977						42.9354							28.4311							66.581
									54.9488		358.744	320.541						40.8831							38.9057					4.54545		73.8372
												464.844
[truncated: 31 more columns]

## Sheet: Figure 3
fig.3c (line): APS
Time (wk)	EV											A1O3									A1
0	10.828	8.47458	9.375	10.4972	15.8416	19.8347	10.8374	18.0617	17.0213	26.0638		7.22433	4.82759	4.8	11.7021	16.8224	9.55882	5.45455	14.0187		12.4031	7.59494	4.16667	5.16129	10.6667	13.2812	5.23256	4.2042	6.81818	4.38596	24.2424	17.2727	24.8588	18.1507	25.5061
2	7	9.65517	5.10949	5.36585	8.69565	7.59494	17.2662	12.5	10.0671	10.9375						7.94979	4.92611	9.7561	30.4		15	45	17.5	9.85222	30	17.2131	5.61798	10.4396	21.9512		33.1429	61.0245	46.5116	53.9823	23.9057
4	5.55556	17.3333	7.31707	12.0482	6.89655	8.14815	9.41176	12	5.45455	11.9565		22.549	6.97674	8.42105	20.6349	35.6061	5.47945	8.91089	21.2121		7.69231	80.8824	43.3962	45.3333	78.7879	50.9804	11.7647	4.09836	21.4286	6.52174	85.023	95.9507	57.8947	93.8492	78.481
6	7.61905	17.2414	7.14286	8.19672	13.1148	10	4	6.55738	8.57143	7.04225		18.3908	14.2857	12.0879	16.2162	44.6809	17.3913	16.6667	28		52.459	81.7073	35.5932	50	84.7458	56.044	12.8205	11.1111	53.125	34.7107	92.5187	91.9231	69.1176	85.3659	74.3333
8	18.75	9.52381	4.87805	12.6984	23.4043	11.2299	7.44681	18.8406	20.4545	23.4375		16.2162	20.1439	4.16667	14.2857	50	17.9487	10.3448	52.381		57.8947	67.6923	45.5939	55.1724	85.7143	70.1754	13.0435	11.1111	38.7755	58.0645	91.3725	83.0664	88.0952	73.4139	81.2721
10	7.57576	11.4035	8.97436	15.534	13.4328	13.9535	13.8462	9.72222	11.5942	15.0685		28.5714	17.8082	15.1515	33.3333	51.5464	5.08475	22.2222	61.5385		71.1111	82.2695	47.8528	61.6822	83.6364	68.7898	10.3093	6.12245	42.8571	34.6154	88.9655	48.4979	83.0189	66.581	73.8372
fig.3c (dots): APS				fig.3e(left): STR			fig.3e(right): SNC
EV	A1	A1O3		EV	A1O3	A1	EV	A1O3	A1
7.57576	28.5714	71.1111		81.0455	75.8266	59.1575	84.9191	65.3415	32.9202
11.4035	17.8082	82.2695		102.986	88.1829	33.8111	99.5087	77.8113	46.0134
8.97436	15.1515	47.8528		92.5232	115.853	33.9045	87.5377	85.792	44.143
15.534	33.3333	61.6822		113.763	95.3766	77.989	87.5377	87.1636	40.402
13.4328	51.5464	83.6364		92.4392	73.928	46.4365	79.3077	88.2859	42.2725
13.9535	5.08475	68.7898		90.1638	82.8436	54.8191	94.7702	116.343	29.9274
13.8462	22.2222	10.3093		105.573	98.7275	60.6693	109.534	130.184	39.2797
9.72222	61.5385	6.12245		121.373	66.6695	42.9354	106.616	71.4517	28.4311
11.5942		42.8571		92.7061		40.8831	127.94		38.9057
15.0685		34.6154		107.427			122.328
		88.9655
		48.4979
		83.0189
		66.581
		73.8372

## Sheet: Figure 4
fig.4e					fig.4f					fig.4h					fig.4i					fig.4k					fig.4l
Chest acc._Wavlet entropy					chest_3D_acc_Fundamental frequency					Neck acc._Wavelet std_4					neck_3D_acc_Power bandwidth					Tail angle_Autocorrelation					tip_3D_velocity_Zero crossing rate
CT	A5	A1	A1O3		CT	A5	A1	A1O3		CT	A5	A1	A1O3		CT	A5	A1	A1O3		CT	A5	A1	A1O3		CT	A5	A1	A1O3
2.14401	2.06982	2.08917	2.14811		0.508475	0.508475	0.508475	0.508475		43.8441	36.0586	35.2973	49.5565		7.5	6	6	7.25		338.021	417.956	366.83	284.507		0	0	0	0
2.14436	2.07026	2.08922	2.15358		0.508475	0.508475	0.508475	0.508475		44.6435	36.2098	35.5892	49.5778		7.5	6	6	7.25		343.496	463.573	367.14	303.019		0	0	0	0
2.14454	2.07073	2.08999	2.15425		0.508475	0.508475	0.508475	0.508475		44.6737	36.2438	36.0752	50.4096		7.5	6	6	7.75		348.197	470.104	368.11	325.663		0	0	0	0
2.14536	2.07122	2.09367	2.15804		0.508475	0.508475	0.508475	0.762712		44.8612	36.755	36.0858	53.6206		7.5	6	6	7.75		348.4	473.555	374.893	339.166		0	0	0	0
2.14582	2.07178	2.09559	2.15806		0.508475	0.508475	0.508475	0.762712		44.9959	37.2285	36.3139	53.8063		7.5	6	6.25	7.75		354.473	476.202	376.129	347.853		0	0	0	0
2.14901	2.07195	2.0993	2.16		0.508475	0.508475	0.508475	0.762712		45.0149	37.3096	36.5293	54.5459		7.5	6	6.25	7.75		356.217	484.965	377.56	352.719		0	0	0	0
2.14925	2.07428	2.10442	2.1609		0.508475	0.508475	0.508475	0.762712		45.0664	37.5827	37.056	55.0518		7.75	6	6.25	7.75		356.497	491.534	380.315	387.017		0	0	0	0
2.14965	2.07512	2.10442	2.16097		0.508475	0.508475	0.508475	0.762712		46.4201	37.7198	37.076	57.9426		7.75	6	6.25	8		360.33	495.728	380.436	409.963		0	0	0	0
2.15183	2.0759	2.10612	2.16623		0.508475	0.508475	0.762712	0.762712		46.5118	37.841	37.3734	57.9944		8	6	6.5	8.25		365.669	496.979	380.974	411.671		0	0	0	0
2.15372	2.07601	2.107	2.16738		0.508475	0.508475	0.762712	0.762712		46.9404	37.8839	37.3897	58.4898		8	6	6.5	8.75		368.327	498.709	382.463	423.216		0	0	0	0
2.15408	2.07645	2.10784	2.1676		0.508475	0.508475	0.762712	1.01695		47.5178	37.8902	37.7733	59.161		8	6	6.5	8.75		374.19	504.201	389.912	450.574		0	0	0	1
2.15413	2.0768	2.10846	2.16792		0.508475	0.508475	0.762712	1.01695		48.3963	37.9747	38.3362	59.2208		8	6	6.5	8.75		375.729	504.879	395.187	451.763		0	0	0	2
2.15425	2.07687	2.11019	2.1696		0.508475	0.508475	0.762712	1.01695		48.832	38.5096	38.4218	59.5066		8	6	6.5	8.75		377.509	507.672	400.915	461.96		0	0	0	2
2.15676	2.07689	2.11123	2.17081		0.508475	0.508475	0.762712	1.01695		49.0561	38.9177	38.7238	60.7819		8	6	6.75	8.75		381.761	507.85	401.218	487.774		0	0	0	2
2.15701	2.07877	2.11133	2.1732		0.508475	0.508475	0.762712	1.01695		49.6679	39.2138	38.8889	60.8111		8	6	6.75	8.75		387.377	511.389	404.855	495.886		0	0	0	2
2.15716	2.079	2.11247	2.17374		0.508475	0.508475	0.762712	1.01695		50.1225	39.2349	39.0095	62.0872		8	6	6.75	9		400.4	515.308	405.51	518.053		0	0	0	2
2.15802	2.07903	2.11425	2.17617		0.508475	0.508475	0.762712	1.01695		50.1835	39.6213	39.0981	62.493		8	6	6.75	9		404.012	517.849	406.042	523.328		0	0	0	2
2.15803	2.0791	2.11443	2.17656		0.508475	0.508475	0.762712	1.27119		50.6977	39.7576	39.3898	63.6973		8	6.25	6.75	9		405.784	522.272	408.687	524.249		0	0	0	2
2.15813	2.07911	2.11499	2.17657		0.508475	0.508475	0.762712	1.27119		51.4392	39.7868	39.3987	63.8644		8	6.25	6.75	9		409.234	526.27	411.485	530.195		0	0	0	2
2.1587	2.07927	2.11675	2.17693		0.508475	0.508475	0.762712	1.27119		52.4597	39.8188	39.5298	63.9315		8.25	6.25	7	9		412.396	526.719	412.111	530.982		0	0	0	2
2.15959	2.07932	2.11706	2.17699		0.508475	0.508475	1.01695	1.27119		52.6389	40.0882	39.8677	63.9528		8.25	6.25	7	9		414.805	533.124	413.288	531.214		0	0	0	2
2.15978	2.07944	2.11717	2.17749		0.508475	0.508475	1.01695	1.27119		52.6827	40.1861	40.2337	64.1776		8.25	6.25	7	9		415.089	537.789	415.146	534.316		0	0	0	2
2.15988	2.07967	2.11845	2.17758		0.508475	0.508475	1.01695	1.27119		52.8651	40.2243	40.3803	64.3818		8.25	6.25	7	9		415.375	537.857	416.148	534.925		0	0	0	2
2.16047	2.07973	2.11981	2.17774		0.508475	0.508475	1.01695	1.27119		53.304	40.5084	40.6706	65.4445		8.25	6.25	7	9		415.646	540.616	416.341	535.425		0	0	0	2
2.16071	2.08005	2.12119	2.17823		0.508475	0.508475	1.01695	1.27119		53.47	41.2553	40.7072	65.5212		8.25	6.25	7.25	9.25		419.744	544.478	417.732	535.796		0	0	0	2
2.16132	2.08013	2.12126	2.18044		0.508475	0.508475	1.01695	1.52542		53.5169	41.4713	40.9608	65.9435		8.25	6.25	7.25	9.25		420.16	544.791	419.211	536.69		0	0	0	3
2.16144	2.08194	2.12288	2.18062		0.508475	0.508475	1.01695	1.52542		53.5703	41.6404	41.0622	66.4102		8.25	6.25	7.25	9.25		423.922	546.505	422.808	538.621		0	0	0	3
2.1617	2.08197	2.12312	2.18097		0.508475	0.508475	1.01695	1.52542		53.7028	41.6656	41.4124	66.6373		8.25	6.25	7.25	9.5		425.109	547.419	426.293	539.828		0	0	0	3
2.16202	2.08221	2.12399	2.18118		0.508475	0.508475	1.01695	1.77966		53.9944	41.7407	41.5198	67.5822		8.25	6.25	7.25	9.5		429.683	548.548	426.655	542.377		0	0	0	3
2.16231	2.08259	2.12399	2.18202		0.508475	0.508475	1.01695	1.77966		54.3715	42.0596	41.5618	68.3639		8.25	6.25	7.25	9.5		430.179	550.937	427.663	543.632		0	0	0	4
2.16248	2.08355	2.12441	2.18209		0.508475	0.508475	1.01695	1.77966		54.4692	42.0772	41.6171	68.8682		8.5	6.25	7.25	9.5		435.525	551.071	428.966	543.897		0	0	0	4
2.16268	2.08488	2.12449	2.18273		0.508475	0.508475	1.01695	1.77966		55.4607	42.0821	41.7019	70.1956		8.5	6.25	7.25	9.5		435.554	551.646	432.49	552.44		0	0	0	4
2.16355	2.08516	2.12573	2.18308		0.508475	0.508475	1.01695	1.77966		55.5516	42.1839	41.9147	70.5136		8.5	6.25	7.25	9.5		435.838	552.442	435.689	556.211		0	0	0	4
2.16452	2.08557	2.12692	2.1838		0.508475	0.508475	1.01695	1.77966		55.5776	42.221	42.4877	70.5698		8.5	6.25	7.25	9.75		444.95	554.159	435.759	556.59		0	0	0	4
2.16453	2.08596	2.12717	2.1842		0.508475	0.508475	1.01695	1.77966		55.6013	42.5575	42.4993	71.2966		8.5	6.25	7.25	9.75		445.206	554.275	436.704	559.575		0	0	0	4
2.16491	2.08619	2.12751	2.18427		0.508475	0.508475	1.01695	2.0339		55.7944	42.7761	42.5193	71.5563		8.5	6.25	7.25	9.75		445.91	556.913	441.053	561.496		0	0	0	4
2.16505	2.08625	2.12825	2.18569		0.762712	0.508475	1.01695	2.0339		56.198	42.9584	42.5981	74.5552		8.5	6.25	7.25	9.75		446.023	557.261	441.66	569.185		0	0	0	4
2.16573	2.0868	2.12942	2.18695		0.762712	0.508475	1.27119	2.28814		56.2284	42.9847	42.8374	76.4714		8.5	6.25	7.25	9.75		446.74	557.817	445.265	574.325		0	0	0	4
2.1666	2.08695	2.12951	2.18701		0.762712	0.508475	1.27119	2.28814		56.602	43.005	43.1121	76.99		8.5	6.25	7.25	9.75		449.493	559.851	452.941	576.476		0	0	0	4
2.16746	2.08742	2.1304	2.18705		0.762712	0.508475	1.27119	2.28814		56.789	43.0267	43.1143	77.1852		8.5	6.25	7.5	9.75		450.701	560.468	455.461	580.646		0	0	0	4
2.16748	2.08798	2.13104	2.18705		0.762712	0.508475	1.27119	2.79661		57.1053	43.173	43.1856	77.6636		8.5	6.25	7.5	9.75		453.18	560.964	456.963	583.852		0	0	0	4
2.16756	2.08823	2.13107	2.18733		0.762712	0.508475	1.27119	2.79661		57.6204	43.3825	43.2602	77.9202		8.5	6.25	7.5	9.75		455.801	561.25	457.308	591.146		0	0	0	4
2.16783	2.08829	2.13134	2.18749		0.762712	0.508475	1.27119	3.05085		58.0562	43.3999	44.8062	79.3507		8.5	6.25	7.5	10		458.273	562.098	458.368	592.208		0	0	0	4
2.16803	2.08884	2.13161	2.18779		0.762712	0.508475	1.27119	3.05085		58.0698	43.5055	44.8652	79.3594		8.5	6.25	7.5	10		459.119	563.08	458.553	592.738		0	0	0	4
2.16811	2.08944	2.13183	2.18794		0.762712	0.508475	1.27119	3.05085		58.3899	43.7291	44.8905	79.4274		8.5	6.25	7.5	10		459.811	563.177	462.285	599.499		1	0	0	5
2.16861	2.08972	2.13206	2.18794		0.762712	0.508475	1.27119	3.55932		58.3964	44.0095	45.1183	79.6637		8.5	6.25	7.5	10		459.84	564.781	463.102	602.493		1	0	0	6
2.16863	2.09015	2.13299	2.1882		0.762712	0.508475	1.27119	3.81356		58.3992	44.0329	45.4626	80.4638		8.5	6.5	7.5	10		460.946	565.264	464.215	607.702		1	0	0	6
2.1688	2.09063	2.13447	2.18821		0.762712	0.508475	1.27119	4.57627		58.7986	44.1379	45.5501	80.8693		8.75	6.5	7.5	10		461.487	565.474	466.701	623.744		1	0	0	6
2.16902	2.09295	2.13475	2.18837		0.762712	0.508475	1.27119	4.83051		58.9437	44.2125	45.5909	82.3736		8.75	6.5	7.5	10		465.149	565.547	469.948	625.791		1	0	0	6
2.16909	2.09304	2.13511	2.1885		0.762712	0.508475	1.27119	5.08475		58.9934	44.2258	45.8336	82.6934		8.75	6.5	7.5	10.25		468.216	565.898	470.178	635.711		1	0	0	6
2.16913	2.09305	2.13533	2.18864		0.762712	0.508475	1.27119	6.35593		59.161	44.3849	45.8462	84.7208		8.75	6.5	7.5	10.25		472.218	566.594	470.405	640.374		1	0	0	6
2.16977	2.09324	2.13542	2.18868		0.762712	0.508475	1.27119	6.61017		59.2227	44.5553	45.9599	85.7287		8.75	6.5	7.5	10.25		475.431	567.569	474.212	642.015		1	0	0	6
2.16985	2.09377	2.13543	2.18884		0.762712	0.508475	1.27119	6.61017		59.2304	44.6226	46.1181	85.8768		8.75	6.5	7.5	10.5		478.474	569.337	476.009	642.449		1	0	0	7
2.17006	2.09383	2.13576	2.18888		0.762712	0.508475	1.27119	6.61017		59.3373	44.7986	46.1534	86.0703		8.75	6.5	7.5	10.5		478.717	569.995	476.132	652.593		1	0	0	7
2.17041	2.0941	2.13598	2.18966		0.762712	0.508475	1.27119	7.37288		59.3558	45.0462	46.3317	86.4871		8.75	6.5	7.5	10.5		486.744	571.491	477.287	653.694		2	0	0	7
2.17048	2.09448	2.13608	2.19097		0.762712	0.508475	1.27119	7.37288		59.4706	45.1758	46.5309	86.8348		8.75	6.5	7.5	10.75		488.222	571.903	480.465	663.181		2	0	0	8
2.17096	2.09462	2.13699	2.1911		0.762712	0.508475	1.27119	7.37288		59.7082	45.2401	46.5484	89.6074		8.75	6.5	7.5	10.75		488.316	571.96	481.294	669.425		2	0	0	8
2.17119	2.09624	2.13778	2.19142		0.762712	0.508475	1.52542	8.13559		59.7271	45.2495	46.6868	89.9216		8.75	6.5	7.5	10.75		489.491	573.837	482.469	669.621		2	0	0	8
2.17183	2.09658	2.13873	2.19147		0.762712	0.508475	1.52542	8.13559		59.7617	45.28	46.7858	90.6447		8.75	6.5	7.75	10.75		490.523	575.647	485.511	675.033		2	0	0	8
2.17186	2.09665	2.13901	2.19197		0.762712	0.508475	1.52542	9.15254		59.9657	45.3258	46.9001	91.1761		8.75	6.5	7.75	10.75		491.078	576.765	485.983	676.297		2	0	0	8
2.17221	2.09741	2.13913	2.19222		0.762712	0.508475	1.52542	9.15254		60.1389	45.5955	47.031	91.5794		8.75	6.5	7.75	10.75		492.753	577.518	486.198	689.121		2	0	0	8
2.17253	2.09815	2.14021	2.19229		0.762712	0.508475	1.52542	9.15254		60.1562	45.6392	47.0725	94.2712		8.75	6.5	7.75	10.75		494.184	579.503	488.288	706.223		2	0	0	8
2.17262	2.09825	2.14035	2.19233		0.762712	0.508475	1.52542	9.40678		60.2824	45.6402	47.2143	95.0484		8.75	6.5	7.75	10.75		494.577	579.813	489.853	707.6		2	0	0	8
2.17265	2.09859	2.14043	2.19259		0.762712	0.508475	1.52542	9.40678		60.3536	45.9657	47.5791	97.5789		8.75	6.5	7.75	10.75		495.22	580.6	492.084	708.687		2	0	0	8
2.17297	2.0987	2.14066	2.19266		0.762712	0.508475	1.52542	9.40678		60.3998	46.0147	47.6373	98.7301		8.75	6.5	7.75	11		499.153	580.697	492.227	718.626		2	0	0	8
2.17325	2.0987	2.14127	2.19275		0.762712	0.508475	1.52542	9.40678		60.4864	46.0413	47.9164	101.356		8.75	6.5	7.75	11		500.862	581.14	494.725	728.66		2	0	0	8
2.17342	2.09906	2.14128	2.19292		0.762712	0.508475	1.52542	9.66102		60.5308	46.0776	47.9376	101.801		8.75	6.5	7.75	11		501.727	582.187	495.078	738.576		2	0	0	10
2.17362	2.09911	2.14185	2.19392		0.762712	0.508475	1.52542	9.66102		60.5742	46.1635	48.3327	102.071		8.75	6.5	7.75	11.5		502.954	583.818	497.29	744.208		2	0	0	11
2.17367	2.09915	2.14192	2.19416		0.762712	0.508475	1.52542	9.66102		60.6637	46.2373	48.4275	116.04		8.75	6.5	7.75	11.75		506.153	584.124	497.362	755.727		2	0	0	12
2.17367	2.09915	2.14209	2.19425		0.762712	0.508475	1.52542			60.6756	46.4353	48.4708			8.75	6.5	7.75	12		509.038	584.23	497.844	764.883		2	0	0	12
2.17367	2.09922	2.1427	2.19439		0.762712	0.508475	1.77966			60.7016	46.5041	48.5366			8.75	6.5	7.75			511.127	585.189	498.434	778.812		2	0	0	14
2.17376	2.09971	2.14272	2.19548		0.762712	0.508475	1.77966			60.7699	46.6901	48.582			8.75	6.5	7.75			512.168	586.214	500.186	799.361		2	0	0	14
2.17385	2.10006	2.14278			0.762712	0.762712	1.77966			60.8307	46.7147	48.6163			9	6.5	7.75			512.263	586.81	500.657	814.35		2	0	0	14
2.17386	2.10035	2.14289			0.762712	0.762712	1.77966			60.9048	46.7349	48.8219			9	6.5	7.75			513.46	587.151	503.729			2	0	0
2.17452	2.1008	2.14365			0.762712	0.762712	1.77966			61.1549	46.7716	48.8801			9	6.5	7.75			514.642	587.31	503.784			2	0	0
2.17469	2.10107	2.14394			0.762712	0.762712	1.77966			61.203	46.9039	48.9133			9	6.5	7.75			515.676	587.619	505.111			2	0	0
2.17493	2.10143	2.14481			0.762712	0.762712	1.77966			61.3888	47.1624	48.9779			9	6.5	7.75			517.026	589.012	505.978			2	0	0
2.17514	2.10267	2.14504			0.762712	0.762712	1.77966			61.4679	47.2565	49.1942			9	6.5	8			518.887	590.154	507.03			2	0	0
2.17518	2.10348	2.14576			0.762712	0.762712	1.77966			61.6033	47.2907	49.2053			9	6.5	8			521.348	590.188	507.192			2	0	0
2.17577	2.10376	2.14647			0.762712	0.762712	1.77966			61.6195	47.3169	49.3638			9	6.5	8			522.324	590.577	509.385			2	0	0
2.1758	2.10379	2.14712			0.762712	0.762712	1.77966			61.7599	47.3384	49.3701			9	6.75	8			525.563	591.057	509.662			2	0	0
2.17583	2.10432	2.14713			0.762712	0.762712	1.77966			61.9576	47.3466	49.5744			9	6.75	8			527.015	591.111	510.215			2	0	0
2.17597	2.10493	2.14742			0.762712	0.762712	1.77966			62.1869	47.4339	49.8817			9	6.75	8			528.282	591.296	513.79			2	0	0
2.17603	2.10581	2.14751			0.762712	0.762712	1.77966			62.3005	47.4394	50.062			9	6.75	8			529.956	592.237	514.187			2	0	0
2.17641	2.10602	2.14758			0.762712	0.762712	2.0339			62.7664	47.4795	50.1039			9	6.75	8			530.097	592.358	514.556			2	0	0
2.17655	2.10609	2.14795			0.762712	0.762712	2.0339			63.221	47.5627	50.1346			9	6.75	8			531.533	592.896	515.617			2	0	0
2.17673	2.10622	2.14796			0.762712	0.762712	2.0339			63.2276	47.6747	50.3163			9	6.75	8			534.701	593.339	519.038			2	0	0
2.17679	2.1069	2.14814			0.762712	0.762712	2.0339			63.4766	47.7557	50.4922			9	6.75	8			534.815	593.913	519.789			2	0	0
2.17684	2.10717	2.14843			0.762712	0.762712	2.0339			63.5606	47.8629	50.5279			9	6.75	8			536.998	595.65	520.614			2	0	0
2.17691	2.10731	2.14903			0.762712	0.762712	2.0339			63.6251	47.8944	50.5842			9	6.75	8			537.787	596.069	521.024			2	0	0
2.17714	2.10741	2.14917			0.762712	0.762712	2.0339			63.8197	47.9947	50.7743			9	6.75	8			540.109	597.235	524.109			2	0	0
2.17721	2.10774	2.14945			0.762712	0.762712	2.0339			64.1032	48.012	50.7794			9	6.75	8			540.69	600.013	524.79			2	0	0
2.17733	2.10809	2.14948			0.762712	0.762712	2.0339			64.3377	48.1482	50.8257			9	6.75	8.25			541.644	600.885	525.501			2	0	0
2.17736	2.1085	2.14948			0.762712	0.762712	2.0339			64.8365	48.2983	50.9675			9	6.75	8.25			541.726	601.398	528.07			2	0	0
2.17738	2.10866	2.14996			0.762712	0.762712	2.0339			64.864	48.3647	51.2014			9	6.75	8.25			543.678	601.479	528.775			2	0	0
2.17764	2.10916	2.15038			0.762712	0.762712	2.0339			65.13	48.4883	51.2709			9	6.75	8.25			544.042	602.816	529.036			2	0	0
2.17771	2.10932	2.15039			0.762712	0.762712	2.0339			65.2067	48.6315	51.3502			9	6.75	8.25			544.281	602.818	529.133			2	0	0
2.17789	2.10953	2.15059			0.762712	0.762712	2.0339			65.3733	48.638	51.471			9	6.75	8.25			544.875	603.159	529.533			2	0	0
2.1779	2.10954	2.15096			0.762712	0.762712	2.0339			65.3931	48.6462	51.4885			9	6.75	8.25			545.401	603.651	530.29			2	0	0
2.17794	2.10983	2.15118			0.762712	0.762712	2.0339			65.5549	48.7962	51.5992			9	6.75	8.25			545.821	603.792	531.292			2	0	0
2.17795	2.10997	2.15139			0.762712	0.762712	2.0339			65.5976	48.829	51.6147			9	6.75	8.25			546.009	605.013	532.685			2	0	0
2.17839	2.11024	2.15187			0.762712	0.762712	2.0339			65.6559	48.9525	51.7501			9	6.75	8.25			548.089	605.099	533.093			2	0	0
2.17845	2.11033	2.15216			1.01695	0.762712	2.28814			65.7265	49.0873	51.7701			9	6.75	8.25			549.496	605.503	534.525			2	0	0
2.17859	2.11054	2.15243			1.01695	0.762712	2.28814			65.8656	49.1829	51.7886			9	6.75	8.25			550.376	606.023	535.264			2	0	0
2.17877	2.11069	2.15254			1.01695	0.762712	2.28814			66.0082	49.3221	51.8321			9	6.75	8.25			550.672	607.024	535.371			2	0	0
2.17883	2.11093	2.15283			1.01695	0.762712	2.28814			66.0369	49.3843	51.9046			9	6.75	8.25			551.662	607.269	536.347			2	0	0
2.17912	2.11143	2.15351			1.01695	0.762712	2.28814			66.0784	49.4367	51.9653			9.25	6.75	8.25			552.149	607.511	536.386			2	0	0
2.17914	2.11153	2.1538			1.01695	0.762712	2.28814			66.2834	49.4411	52.0547			9.25	6.75	8.25			552.168	607.747	536.732			2	0	0
2.17957	2.11163	2.15385			1.01695	0.762712	2.28814			66.3602	49.4842	52.2883			9.25	6.75	8.25			553.188	608.825	537.361			2	0	1
2.17957	2.11172	2.15388			1.01695	0.762712	2.28814			66.5252	49.4872	52.327			9.25	6.75	8.25			553.907	609.556	538.539			2	0	1
2.17964	2.11204	2.15395			1.01695	0.762712	2.28814			66.7146	49.6965	52.5135			9.25	6.75	8.25			556.028	609.969	539.512			2	0	1
2.17972	2.11229	2.15526			1.01695	0.762712	2.28814			66.7636	49.7767	52.5923			9.25	6.75	8.25			556.942	610.245	539.828			2	0	1
2.17977	2.11236	2.15529			1.01695	0.762712	2.28814			66.9738	49.7774	52.6571			9.25	6.75	8.25			557.163	610.97	540.181			2	0	1
2.17988	2.11247	2.15585			1.01695	0.762712	2.28814			67.1163	49.8871	52.984			9.25	6.75	8.25			558.775	611.006	540.344			2	0	1
2.18018	2.11258	2.15586			1.01695	0.762712	2.28814			67.263	49.9023	53.1484			9.25	6.75	8.25			559.08	613.249	543.322			2	0	1
2.18022	2.11264	2.15599			1.01695	0.762712	2.28814			67.3027	49.9395	53.212			9.25	6.75	8.25			559.644	613.317	544.011			2	0	2
2.18037	2.11303	2.156			1.01695	0.762712	2.28814			67.315	49.9564	53.2863			9.25	6.75	8.25			561.124	613.609	547.087			2	0	2
2.18048	2.11307	2.15634			1.01695	0.762712	2.54237			67.3786	50.0042	53.332			9.25	6.75	8.25			561.23	613.769	547.192			2	0	2
2.18052	2.11332	2.15716			1.01695	0.762712	2.54237			67.3931	50.3214	53.456			9.25	7	8.25			561.822	614.499	547.786			2	0	2
2.18053	2.11338	2.15735			1.01695	0.762712	2.54237			68.0877	50.3684	53.4639			9.25	7	8.25			561.882	615.283	548.086			2	0	2
2.18057	2.1134	2.15737			1.01695	0.762712	2.54237			68.1086	50.3772	53.7894			9.25	7	8.25			562.23	615.403	550.055			2	0	2
2.18059	2.11395	2.15743			1.01695	0.762712	2.54237			68.1643	50.4642	53.9071			9.25	7	8.25			563.172	615.79	551.272			2	0	2
2.18059	2.11416	2.15772			1.01695	0.762712	2.79661			68.5467	50.4916	54.0108			9.25	7	8.25			563.569	616.294	551.788			2	0	2
2.18067	2.11428	2.15773			1.01695	0.762712	2.79661			68.5757	50.5939	54.3182			9.25	7	8.25			564.89	617.017	553.737			2	0	2
2.18073	2.11442	2.15776			1.01695	0.762712	2.79661			68.6444	50.6603	54.5056			9.25	7	8.25			565.362	617.622	555.003			2	0	2
2.18076	2.11442	2.15796			1.01695	0.762712	2.79661			68.6964	50.8429	54.7279			9.25	7	8.5			567.993	617.748	559.05			2	0	2
2.18083	2.11481	2.15828			1.01695	0.762712	2.79661			68.8403	50.8444	54.8073			9.25	7	8.5			568.573	618.243	559.054			3	0	2
2.18084	2.11514	2.15831			1.01695	0.762712	2.79661			68.9403	50.8817	55.0412			9.25	7	8.5			569.171	618.476	559.704			3	0	2
2.18085	2.11516	2.15838			1.01695	0.762712	2.79661			69.0119	50.9221	55.0525			9.25	7	8.5			569.365	619.122	560.732			3	0	2
2.18096	2.11532	2.15874			1.01695	0.762712	2.79661			69.516	50.9487	55.0935			9.25	7	8.5			569.613	619.526	560.88			3	0	2
2.18101	2.11536	2.15912			1.01695	0.762712	2.79661			69.8312	50.9561	55.1287			9.25	7	8.5			569.746	620.557	561.332			3	0	2
2.1812	2.11554	2.15931			1.01695	0.762712	3.05085			69.9174	50.9563	55.1507			9.25	7	8.5			570.968	620.983	561.485			3	0	2
2.18121	2.116	2.15937			1.01695	0.762712	3.05085			69.9553	51.0218	55.33			9.25	7	8.5			571.151	621.262	562.182			3	0	2
2.18125	2.11607	2.15938			1.01695	0.762712	3.05085			69.9854	51.0319	55.3769			9.25	7	8.5			572.625	621.268	562.304			3	0	2
2.18134	2.11648	2.15951			1.01695	0.762712	3.05085			70.0496	51.1764	55.5749			9.25	7	8.5			572.818	621.861	562.581			3	0	2
2.18162	2.11751	2.15968			1.01695	0.762712	3.05085			70.2232	51.1984	55.6076			9.25	7	8.5			573.87	621.964	562.64			3	0	2
2.18168	2.1178	2.1597			1.01695	0.762712	3.05085			70.6595	51.3349	55.8221			9.25	7	8.5			574.264	622.376	563.606			3	0	2
2.18173	2.11798	2.15975			1.01695	0.762712	3.05085			70.8288	51.3526	55.9344			9.5	7	8.5			574.287	622.377	566.77			3	0	2
2.18238	2.11828	2.16007			1.01695	0.762712	3.05085			70.8739	51.3838	55.9476			9.5	7	8.5			575.557	622.676	568.086			3	0	2
2.18243	2.11846	2.16078			1.01695	0.762712	3.05085			71.0591	51.414	56.1527			9.5	7	8.5			575.631	622.692	570.254			4	0	2
2.18267	2.11857	2.16141			1.01695	0.762712	3.05085			71.0876	51.4495	56.2281			9.5	7	8.5			575.709	622.7	570.554			4	0	2
2.18272	2.1187	2.16197			1.01695	0.762712	3.30508			71.0987	51.4666	56.4905			9.5	7	8.5			577.011	622.786	570.897			4	0	2
2.1828	2.11873	2.16229			1.01695	0.762712	3.30508			71.2248	51.5944	56.4916			9.5	7	8.5			577.283	624.942	571.709			4	0	2
2.18289	2.11893	2.16234			1.01695	0.762712	3.30508			71.6436	51.6408	56.5607			9.5	7	8.5			577.285	625.63	572.862			4	0	2
2.1829	2.11906	2.16276			1.01695	0.762712	3.30508			71.6779	51.6694	56.7208			9.5	7	8.5			577.413	625.66	573.096			4	0	2
2.18292	2.11954	2.16355			1.01695	0.762712	3.30508			71.7103	51.7656	56.8878			9.5	7	8.5			579.972	625.923	573.235			4	0	2
2.18294	2.11967	2.16355			1.01695	0.762712	3.30508			71.8357	51.8143	57.0303			9.5	7	8.5			580	626.31	573.408			4	0	2
2.18297	2.1197	2.16358			1.01695	0.762712	3.30508			71.9454	51.816	57.2877			9.5	7	8.5			580.949	626.323	573.603			4	0	2
2.18302	2.11989	2.16365			1.01695	0.762712	3.30508			71.9617	51.8161	57.2895			9.5	7	8.5			581.444	626.49	573.656			4	0	2
2.1831	2.12017	2.16374			1.01695	0.762712	3.30508			72.2652	51.9483	57.3649			9.5	7.25	8.5			583.892	627.593	574.289			4	0	2
2.1831	2.12025	2.1638			1.01695	0.762712	3.30508			72.9167	51.9503	57.5084			9.5	7.25	8.5			587.776	628.039	574.515			4	0	2
2.18315	2.12031	2.16381			1.01695	0.762712	3.55932			73.0217	52.1913	57.611			9.5	7.25	8.5			589.004	628.155	576.116			4	0	2
2.18324	2.12089	2.16426			1.01695	0.762712	3.55932			73.1664	52.199	57.6821			9.5	7.25	8.5			590.152	628.272	577.424			4	0	2
2.18329	2.12091	2.16427			1.01695	0.762712	3.55932			73.2322	52.2358	57.7005			9.5	7.25	8.5			590.882	628.274	579.132			4	0	2
2.18333	2.12103	2.16428			1.01695	0.762712	3.55932			73.2584	52.2414	57.9008			9.5	7.25	8.5			591.277	628.488	579.969			4	0	2
2.18348	2.12124	2.16434			1.01695	0.762712	3.55932			73.2586	52.2488	57.9442			9.5	7.25	8.5			591.517	628.751	580.479			4	0	2
2.18349	2.12124	2.16473			1.01695	0.762712	3.81356			73.5071	52.321	58.0307			9.5	7.25	8.5			592.336	630.535	580.842			4	0	2
2.18367	2.12151	2.16488			1.01695	0.762712	3.81356			73.5551	52.3294	58.1417			9.5	7.25	8.5			592.398	630.675	581.226			4	0	2
2.1838	2.12219	2.16494			1.01695	0.762712	3.81356			73.5657	52.365	58.1667			9.5	7.25	8.5			593.224	631.065	581.997			4	0	2
2.18381	2.12221	2.16522			1.01695	0.762712	3.81356			73.9813	52.4403	58.1747			9.5	7.25	8.75			594.743	631.125	582.132			4	0	2
2.1839	2.12233	2.16529			1.01695	0.762712	3.81356			73.9994	52.4637	58.298			9.5	7.25	8.75			594.797	631.549	582.25			4	0	2
2.18399	2.12278	2.16532			1.01695	0.762712	3.81356			74.0371	52.6017	58.6168			9.5	7.25	8.75			595.286	632.137	582.532			4	0	2
2.18409	2.12283	2.16532			1.01695	1.01695	4.0678			74.1686	52.6581	58.8935			9.5	7.25	8.75			596.365	632.915	583.467			4	0	2
2.18415	2.12307	2.16534			1.01695	1.01695	4.0678			74.4762	52.6685	58.9223			9.5	7.25	8.75			597.186	633.009	583.625			4	0	2
2.18428	2.12308	2.16538			1.27119	1.01695	4.0678			74.4849	52.6814	59.0544			9.5	7.25	8.75			598.394	633.476	584.685			4	0	2
2.18435	2.12332	2.16561			1.27119	1.01695	4.0678			74.5034	52.7093	59.1463			9.5	7.25	8.75			598.776	633.484	584.832			4	0	2
2.18439	2.12353	2.16567			1.27119	1.01695	4.0678			74.6934	52.8336	59.2089			9.5	7.25	8.75			598.844	633.932	585.312			4	0	2
2.18446	2.12361	2.16574			1.27119	1.01695	4.0678			74.9096	52.8612	59.2265			9.75	7.25	8.75			599.016	634.046	585.641			4	0	2
2.18448	2.12374	2.166			1.27119	1.01695	4.0678			75.1746	52.885	59.5185			9.75	7.25	8.75			600.402	634.224	586.347			4	0	2
2.1845	2.12398	2.16648			1.27119	1.01695	4.32203			75.3766	52.9099	59.5404			9.75	7.25	8.75			601.514	634.238	586.832			4	0	2
2.18468	2.12403	2.16655			1.27119	1.01695	4.32203			75.6593	52.929	59.544			9.75	7.25	8.75			602.965	634.735	592.078			4	0	2
2.18472	2.1243	2.16662			1.27119	1.01695	4.32203			75.6642	52.9619	59.6785			9.75	7.25	8.75			604.273	635.632	592.85			4	0	2
2.1848	2.12436	2.1667			1.27119	1.01695	4.57627			75.7552	53.0351	59.7361			9.75	7.25	8.75			604.648	635.647	593.589			4	0	2
2.18481	2.12446	2.16683			1.27119	1.01695	4.57627			76.0107	53.2262	59.7521			9.75	7.25	8.75			604.832	635.741	594.313			4	0	2
2.18499	2.1246	2.16708			1.27119	1.01695	4.57627			76.3898	53.2961	59.8962			9.75	7.25	8.75			605.388	636.03	594.683			4	0	2
2.18521	2.1247	2.16738			1.27119	1.01695	4.57627			76.6594	53.371	59.9334			9.75	7.25	8.75			606.503	636.27	594.879			4	0	2
2.18522	2.12483	2.1674			1.27119	1.01695	4.57627			76.6738	53.4243	60.0997			9.75	7.25	8.75			607.343	636.66	595.283			4	0	2
2.18522	2.12511	2.16741			1.27119	1.01695	4.57627			76.7976	53.5257	60.3641			9.75	7.25	8.75			608.029	636.716	595.474			4	0	2
2.18528	2.12542	2.16745			1.27119	1.01695	4.83051			76.7981	53.5281	60.3785			9.75	7.25	8.75			609.679	637.062	596.087			4	0	2
2.18528	2.12567	2.16758			1.27119	1.01695	4.83051			76.8691	53.7469	60.5268			9.75	7.25	8.75			613.948	637.136	596.205			4	0	2
2.18531	2.12586	2.16807			1.27119	1.01695	4.83051			76.9781	53.8105	60.6307			9.75	7.25	8.75			616.629	637.338	596.288			4	0	2
2.18548	2.12587	2.1681			1.27119	1.01695	4.83051			77.0093	53.8641	60.6336			9.75	7.25	8.75			616.651	637.857	596.787			4	0	2
2.18549	2.12596	2.16823			1.27119	1.01695	4.83051			77.0116	53.9123	60.8256			9.75	7.25	8.75			617.604	638.028	597.127			4	0	2
2.1855	2.12647	2.1683			1.27119	1.01695	5.08475			77.3664	53.9343	60.9107			9.75	7.25	8.75			619.395	638.308	598.184			4	0	2
2.18551	2.1267	2.16831			1.27119	1.01695	5.08475			77.3825	53.9827	60.911			9.75	7.25	8.75			620.673	638.329	598.217			4	0	2
2.18565	2.12687	2.16832			1.27119	1.01695	5.08475			77.4969	53.9967	60.9668			9.75	7.25	8.75			621.468	638.675	599.089			4	0	2
2.18573	2.1269	2.16838			1.27119	1.01695	5.08475			77.5538	54.0354	61.109			9.75	7.25	8.75			621.873	638.808	599.297			4	0	2
2.18578	2.12695	2.16841			1.27119	1.01695	5.08475			77.5691	54.0499	61.1141			9.75	7.25	8.75			621.88	639.233	601.285			4	0	2
2.18581	2.127	2.16845			1.27119	1.01695	5.08475			77.6754	54.2074	61.1477			9.75	7.25	8.75			623.647	639.43	601.644			4	0	2
2.18592	2.12716	2.16849			1.27119	1.01695	5.08475			78.0148	54.2722	61.1896			9.75	7.25	8.75			624.192	640.019	603.001			4	0	2
2.18592	2.12718	2.16867			1.27119	1.01695	5.33898			78.0657	54.2832	61.2081			9.75	7.25	8.75			624.249	640.098	603.101			4	0	2
2.18598	2.12721	2.16887			1.27119	1.01695	5.33898			78.0773	54.2844	61.2807			9.75	7.25	8.75			625.047	640.175	603.112			4	0	2
2.18615	2.12722	2.16888			1.27119	1.01695	5.33898			78.0898	54.2877	61.3177			9.75	7.25	9			625.179	640.953	605.208			4	0	2
2.18622	2.12729	2.16892			1.27119	1.01695	5.33898			78.4573	54.2995	61.3393			9.75	7.25	9			626.158	641.003	605.408			4	0	2
2.18624	2.12755	2.16927			1.27119	1.01695	5.33898			78.6583	54.3399	61.6183			9.75	7.25	9			627.601	641.368	605.675			4	0	2
2.18629	2.12768	2.16974			1.27119	1.01695	5.33898			78.6788	54.3555	61.6957			9.75	7.25	9			628.163	641.701	606.72			4	0	2
2.18629	2.12775	2.16977			1.27119	1.01695	5.59322			78.8713	54.3565	61.7352			9.75	7.25	9			628.372	642.132	608.979			4	0	2
2.18653	2.12781	2.16998			1.27119	1.01695	5.59322			78.9999	54.3622	61.779			9.75	7.25	9			628.619	642.308	609.611			4	0	2
2.18657	2.12783	2.17006			1.27119	1.01695	5.59322			79.0269	54.4321	61.8316			9.75	7.25	9			628.764	642.411	610.212			4	0	2
2.18663	2.12784	2.17033			1.27119	1.01695	5.59322			79.0896	54.5458	61.887			9.75	7.25	9			628.954	642.828	610.424			4	0	2
2.18666	2.12786	2.17034			1.27119	1.01695	5.59322			79.098	54.5982	61.9549			9.75	7.25	9			630.757	643.949	610.604			4	0	2
2.18672	2.12809	2.17053			1.27119	1.01695	5.59322			79.2582	54.6199	62.0119			9.75	7.5	9			630.859	644.548	610.755			4	0	2
2.18677	2.12811	2.17054			1.27119	1.01695	5.59322			79.2972	54.6663	62.3978			9.75	7.5	9			631.114	645.301	611.456			4	0	2
2.18682	2.12836	2.17059			1.27119	1.01695	5.59322			79.3412	54.7818	62.5373			9.75	7.5	9			631.309	645.439	611.842			4	0	2
2.18685	2.12842	2.17065			1.27119	1.01695	5.84746			79.5458	54.806	62.5868			9.75	7.5	9			632.581	645.487	612.693			4	0	2
2.18688	2.12843	2.17067			1.27119	1.01695	5.84746			79.7558	54.893	62.5993			10	7.5	9			633.414	645.588	613.05			4	0	2
2.18689	2.12867	2.1707			1.27119	1.01695	5.84746			79.8199	55.0054	62.6477			10	7.5	9			633.709	646.184	613.057			4	0	3
2.1869	2.12923	2.17073			1.27119	1.01695	5.84746			79.8488	55.0585	62.7159			10	7.5	9			634.944	646.302	614.476			4	0	3
2.18695	2.12924	2.1709			1.27119	1.01695	5.84746			80.0104	55.0619	62.7597			10	7.5	9			635.194	646.66	615.23			4	0	3
2.18698	2.12925	2.17098			1.27119	1.01695	6.10169			80.0592	55.0894	62.8026			10	7.5	9			635.362	646.996	617.953			4	0	3
2.18705	2.12927	2.171			1.27119	1.01695	6.10169			80.1042	55.1496	62.9085			10	7.5	9			636.802	648.215	620.57			4	0	3
2.18708	2.12928	2.17105			1.27119	1.01695	6.35593			80.1738	55.207	63.1709			10	7.5	9			638.386	648.416	620.896			4	0	3
2.18708	2.12928	2.17163			1.27119	1.01695	6.35593			80.2408	55.2434	63.2096			10	7.5	9			638.862	648.649	621.077			4	0	3
2.18711	2.12929	2.17182			1.27119	1.01695	6.35593			80.3093	55.2786	63.2379			10	7.5	9			642.065	648.718	622.052			4	0	3
2.18712	2.12955	2.17223			1.27119	1.27119	6.35593			80.4304	55.439	63.2959			10	7.5	9			642.113	649.018	623.022			4	0	3
2.18725	2.12966	2.17252			1.27119	1.27119	6.35593			80.5036	55.4799	63.4061			10	7.5	9			643.375	649.12	623.086			4	0	3
2.18728	2.12973	2.17269			1.52542	1.27119	6.35593			80.8371	55.4811	63.5351			10	7.5	9			643.413	649.185	624.23			4	0	4
2.1873	2.13034	2.17282			1.52542	1.27119	6.35593			80.8624	55.5551	63.6496			10	7.5	9			643.98	649.236	624.545			5	0	4
2.18743	2.13062	2.17288			1.52542	1.27119	6.35593			80.9404	55.7847	63.6939			10	7.5	9			645.503	649.352	624.993			5	0	4
2.18746	2.13084	2.17298			1.52542	1.27119	6.35593			80.961	55.7852	63.9474			10	7.5	9			645.578	649.358	626.342			5	0	4
2.18748	2.13088	2.17328			1.52542	1.27119	6.35593			81.0183	55.8028	64.3478			10	7.5	9			646.371	649.624	626.461			5	0	4
2.1875	2.13092	2.17337			1.52542	1.27119	6.61017			81.0464	55.8032	64.4072			10	7.5	9			647.713	649.755	628.297			5	0	4
2.18757	2.13103	2.1734			1.52542	1.27119	6.61017			81.2935	55.8128	64.4845			10	7.5	9			647.772	649.77	628.537			5	0	4
2.18763	2.13123	2.17363			1.52542	1.27119	6.61017			81.6643	55.9068	64.763			10	7.5	9			648.343	650.064	631.67			5	0	4
2.18778	2.13125	2.17376			1.52542	1.27119	6.61017			81.9341	55.9854	64.7646			10	7.5	9.25			648.757	650.124	632.138			5	0	4
2.1878	2.13137	2.17382			1.52542	1.27119	6.86441			82.105	56.1347	65.0102			10	7.5	9.25			649.064	650.37	632.318			5	0	4
2.18786	2.13167	2.17416			1.52542	1.27119	6.86441			82.182	56.1687	65.1992			10	7.5	9.25			649.245	650.53	632.635			6	0	4
2.1879	2.13171	2.17429			1.52542	1.27119	6.86441			82.2133	56.2104	65.3832			10	7.5	9.25			650.043	650.614	632.672			6	0	4
2.18791	2.13192	2.17455			1.52542	1.27119	6.86441			82.3261	56.2443	65.4848			10	7.5	9.25			650.163	651.439	634.751			6	0	4
2.18795	2.13207	2.17464			1.52542	1.27119	6.86441			82.3996	56.2544	65.7368			10	7.5	9.25			650.451	651.656	635.418			6	0	4
2.188	2.13211	2.17466			1.52542	1.27119	6.86441			82.4493	56.3062	65.775			10	7.5	9.25			650.957	651.742	636.411			6	0	4
2.18802	2.13213	2.17469			1.52542	1.27119	6.86441			82.4844	56.4127	65.7853			10	7.5	9.25			651.025	652.027	637.491			6	0	4
2.18803	2.13239	2.17473			1.52542	1.27119	6.86441			82.5975	56.4612	65.8086			10	7.5	9.25			651.142	652.299	638.415			6	0	4
2.18814	2.13239	2.17489			1.52542	1.27119	6.86441			82.6074	56.6338	65.8754			10	7.5	9.25			653.701	652.419	639.121			6	0	4
2.18818	2.13263	2.17494			1.52542	1.27119	7.11864			82.7121	56.6742	65.9959			10	7.5	9.25			654.605	653.312	639.407			6	0	4
2.18819	2.1327	2.17503			1.52542	1.27119	7.11864			82.7942	56.6917	66.0035			10	7.5	9.25			655.118	653.626	640.002			6	0	4
2.18839	2.13284	2.17506			1.52542	1.27119	7.11864			83.0298	56.73	66.1037			10	7.5	9.25			655.642	653.963	640.29			6	0	4
2.18841	2.13298	2.17517			1.52542	1.27119	7.11864			83.1342	56.7605	66.1096			10	7.5	9.25			655.834	654.008	640.667			6	0	4
2.18843	2.13311	2.17524			1.52542	1.27119	7.11864			83.2116	56.7725	66.1451			10	7.5	9.25			656.057	654.14	641.456			6	0	4
2.18848	2.13317	2.17527			1.52542	1.52542	7.11864			83.384	56.7843	66.2175			10	7.5	9.25			656.359	654.333	642.906			6	0	4
2.18849	2.13317	2.17539			1.52542	1.52542	7.11864			83.5575	56.9478	66.4669			10	7.5	9.25			656.965	654.424	643.166			6	0	4
2.18851	2.13329	2.17546			1.52542	1.52542	7.11864			83.586	57.1133	66.6325			10	7.5	9.25			657.508	654.454	643.391			6	0	4
2.18859	2.13333	2.17546			1.52542	1.52542	7.11864			83.5914	57.1891	66.7167			10	7.5	9.25			657.765	654.818	644.097			6	0	4
2.18859	2.13334	2.17559			1.52542	1.52542	7.11864			83.7234	57.1927	66.7525			10	7.5	9.25			658.072	655.021	644.503			6	0	4
2.1886	2.13352	2.1757			1.77966	1.52542	7.11864			84.0993	57.2102	66.957			10	7.5	9.25			658.248	655.386	645.049			6	0	4
2.1886	2.13353	2.17571			1.77966	1.52542	7.37288			84.3671	57.2404	67.098			10	7.5	9.25			658.54	655.765	645.455			6	0	4
2.18877	2.13363	2.17571			1.77966	1.52542	7.37288			85.0301	57.241	67.4994			10	7.5	9.25			658.701	656.019	646.244			6	0	4
2.1888	2.13371	2.17599			1.77966	1.52542	7.37288			85.1068	57.2583	67.5221			10	7.5	9.25			658.886	656.787	646.491			6	0	4
2.18908	2.13385	2.17602			1.77966	1.52542	7.37288			85.4189	57.2848	67.6296			10	7.5	9.25			658.934	657.026	648.644			6	0	4
2.1891	2.13392	2.17612			1.77966	1.52542	7.37288			85.7958	57.3643	67.9744			10	7.5	9.25			659.442	657.074	652.994			6	0	4
2.1891	2.13404	2.17623			1.77966	1.52542	7.37288			86.0101	57.3983	67.9753			10	7.75	9.25			659.853	657.198	653.067			6	0	4
2.18919	2.13417	2.17627			1.77966	1.52542	7.37288			86.5409	57.4602	68.0093			10	7.75	9.25			659.935	657.698	653.78			6	0	4
2.18926	2.13425	2.1763			1.77966	1.52542	7.37288			86.5987	57.4892	68.6869			10.25	7.75	9.25			660.069	657.774	655.898			6	0	4
2.18935	2.13442	2.17639			1.77966	1.52542	7.37288			86.6036	57.6585	68.8201			10.25	7.75	9.25			660.098	658.301	656.509			6	0	4
2.18936	2.13453	2.17645			1.77966	1.52542	7.62712			86.6372	57.6689	69.0442			10.25	7.75	9.25			662.324	658.386	656.901			6	0	4
2.18939	2.13472	2.17658			1.77966	1.52542	7.62712			86.8747	57.6885	69.3095			10.25	7.75	9.25			663.121	658.433	658.405			6	0	4
2.18942	2.13496	2.17681			1.77966	1.52542	7.62712			86.917	57.7381	69.399			10.25	7.75	9.5			664.167	658.497	658.829			6	0	4
2.18944	2.13501	2.17699			1.77966	1.52542	7.62712			87.0899	57.7725	69.6524			10.25	7.75	9.5			664.498	658.629	660.558			6	0	4
2.18945	2.13507	2.177			1.77966	1.52542	7.62712			87.5362	57.8332	69.8036			10.25	7.75	9.5			665.419	658.78	662.658			6	0	4
2.18948	2.13508	2.17704			1.77966	1.77966	7.62712			87.9151	57.9818	69.8726			10.25	7.75	9.5			665.55	659.498	662.731			6	0	4
2.18948	2.13528	2.17711			1.77966	1.77966	7.62712			87.9278	58.0075	69.9141			10.25	7.75	9.5			665.596	659.568	663.784			6	0	4
2.18948	2.13559	2.17719			1.77966	1.77966	7.88136			88.017	58.0715	69.9429			10.25	7.75	9.5			666.242	659.839	665.004			6	0	4
2.18949	2.13563	2.17726			2.0339	1.77966	7.88136			88.2946	58.0929	69.954			10.25	7.75	9.5			666.992	659.977	665.048			6	0	4
2.18953	2.13571	2.17741			2.0339	1.77966	7.88136			88.781	58.1165	70.1538			10.25	7.75	9.5			667.026	660.681	666.173			6	0	4
2.18959	2.13573	2.17761			2.0339	1.77966	7.88136			89.032	58.1708	70.3831			10.25	7.75	9.5			667.267	660.682	666.781			6	0	4
2.18966	2.13639	2.17763			2.0339	1.77966	7.88136			89.2148	58.2062	70.4396			10.25	7.75	9.5			667.732	660.747	666.939			6	0	4
2.18986	2.13648	2.17766			2.0339	1.77966	7.88136			89.2506	58.2148	70.4665			10.25	7.75	9.5			668.018	661.193	667.782			6	0	4
2.18989	2.13678	2.1779			2.0339	1.77966	7.88136			89.3688	58.218	70.4981			10.25	7.75	9.5			668.365	661.247	668.422			6	0	4
2.18991	2.13692	2.17792			2.0339	1.77966	8.13559			89.4501	58.3337	70.6036			10.25	7.75	9.5			669.24	661.341	670.856			6	0	4
2.18991	2.13702	2.17805			2.0339	1.77966	8.13559			89.7514	58.3996	70.9521			10.25	7.75	9.5			670.091	661.558	670.931			6	0	4
2.18992	2.13706	2.17808			2.0339	1.77966	8.13559			89.9691	58.4437	71.2365			10.25	7.75	9.5			670.171	661.684	671.268			6	0	4
2.18999	2.13712	2.17829			2.0339	1.77966	8.13559			90.3143	58.4618	71.3948			10.25	7.75	9.5			670.449	661.833	671.402			6	0	4
2.19	2.1372	2.17854			2.0339	1.77966	8.13559			90.3205	58.5136	71.4081			10.25	7.75	9.5			670.593	661.877	671.488			6	0	4
2.19002	2.13723	2.17861			2.0339	1.77966	8.13559			90.3207	58.5332	71.8516			10.25	7.75	9.5			671.557	661.925	673.251			6	0	4
2.19003	2.13752	2.17863			2.28814	1.77966	8.13559			90.3544	58.574	71.8831			10.25	7.75	9.5			672.405	661.976	673.532			6	0	4
2.19005	2.13768	2.17878			2.28814	1.77966	8.13559			90.6002	58.6332	71.9355			10.25	7.75	9.5			672.951	662.481	673.92			6	0	4
2.19006	2.13777	2.1789			2.28814	1.77966	8.13559			91.1965	58.6533	72.2263			10.25	7.75	9.5			673.365	662.82	674.19			6	0	4
2.19007	2.13813	2.17891			2.28814	1.77966	8.38983			91.2428	58.6757	72.3972			10.25	7.75	9.5			674.788	662.968	674.591			6	0	4
2.19009	2.13815	2.17905			2.28814	1.77966	8.38983			91.2449	58.6804	72.6838			10.25	7.75	9.5			677.027	663.033	674.683			6	0	4
2.19009	2.13819	2.17929			2.28814	1.77966	8.38983			91.3468	58.7154	72.8836			10.25	7.75	9.5			677.676	663.27	676.435			6	0	4
2.1901	2.13824	2.17954			2.28814	1.77966	8.38983			91.3589	58.7156	73.3414			10.25	7.75	9.5			678.586	663.693	677.46			6	0	4
2.19021	2.13827	2.1796			2.28814	1.77966	8.38983			91.5828	58.9457	73.354			10.25	7.75	9.5			678.72	663.754	678.207			6	0	4
2.19028	2.13831	2.17963			2.28814	1.77966	8.38983			91.6617	58.9727	73.3681			10.25	7.75	9.5			679.486	663.932	682.363			6	0	4
2.19034	2.13843	2.18017			2.28814	1.77966	8.38983			91.7832	59.0753	73.5044			10.25	7.75	9.75			680.51	664.034	682.519			6	0	4
2.19036	2.1385	2.18019			2.28814	1.77966	8.38983			91.8804	59.0937	73.5348			10.25	7.75	9.75			680.791	664.113	682.542			6	0	4
2.19038	2.13851	2.1802			2.28814	1.77966	8.64407			92.0604	59.0962	73.6262			10.25	7.75	9.75			681.993	664.279	683.25			6	0	4
2.1904	2.13852	2.1803			2.28814	1.77966	8.64407			92.63	59.12	73.7411			10.25	7.75	9.75			682.866	664.642	684.65			6	0	4
2.19046	2.13858	2.18046			2.54237	1.77966	8.64407			92.6472	59.2147	73.8734			10.25	7.75	9.75			683.815	664.659	686.711			6	0	4
2.19046	2.13859	2.18048			2.54237	1.77966	8.64407			92.7632	59.2591	73.9146			10.25	7.75	9.75			684.415	664.681	686.936			6	0	4
2.19063	2.13886	2.18049			2.54237	1.77966	8.64407			92.8129	59.271	74.484			10.25	7.75	9.75			684.922	664.858	688.724			6	0	4
2.19069	2.13894	2.18065			2.54237	1.77966	8.64407			92.827	59.3286	74.743			10.25	7.75	9.75			685.634	664.888	689.767			6	0	4
2.19072	2.139	2.18069			2.54237	1.77966	8.64407			93.1208	59.3389	74.7703			10.25	7.75	9.75			685.998	665.286	690.423			6	0	5
2.19073	2.13916	2.1808			2.54237	1.77966	8.64407			93.355	59.3609	75.0547			10.5	7.75	9.75			686.249	665.36	690.804			6	0	5
2.19076	2.13933	2.18084			2.54237	2.0339	8.64407			93.4026	59.3616	75.1348			10.5	7.75	9.75			688.132	665.761	691.231			7	0	5
2.19079	2.13943	2.18103			2.54237	2.0339	8.64407			93.5058	59.3828	75.2438			10.5	7.75	9.75			688.364	666.003	692.65			7	0	5
2.19088	2.1396	2.18117			2.54237	2.0339	8.64407			93.7877	59.4529	75.2578			10.5	7.75	9.75			688.571	666.239	695.797			7	0	5
2.19096	2.13983	2.18121			2.54237	2.0339	8.64407			93.8267	59.456	75.3741			10.5	7.75	9.75			690.334	666.264	697.96			7	0	5
2.19097	2.13983	2.18124			2.54237	2.0339	8.89831			93.9643	59.4962	75.9899			10.5	7.75	9.75			691.081	666.295	698.311			7	0	5
2.19098	2.13986	2.18127			2.54237	2.0339	8.89831			93.9864	59.5321	76.1566			10.5	7.75	9.75			691.188	666.48	698.481			7	0	5
2.19107	2.13986	2.18143			2.54237	2.0339	8.89831			94.7834	59.5532	76.32			10.5	7.75	9.75			691.202	666.585	700.109			7	0	6
2.19112	2.14004	2.18169			2.79661	2.0339	8.89831			94.8062	59.5804	76.3954			10.5	7.75	9.75			691.495	666.884	700.182			7	0	6
2.19116	2.14007	2.18188			2.79661	2.0339	8.89831			94.8487	59.6163	76.4183			10.5	7.75	9.75			692.1	666.893	700.413			7	0	6
2.19119	2.14012	2.18191			2.79661	2.0339	8.89831			94.8805	59.6252	76.518			10.5	7.75	9.75			693.177	667.786	700.738			7	0	6
2.19131	2.14046	2.18193			2.79661	2.0339	8.89831			95.1756	59.7246	76.6418			10.5	7.75	9.75			693.387	667.81	701.744			7	0	6
2.19134	2.14069	2.18198			2.79661	2.0339	8.89831			95.5387	59.7549	76.6439			10.5	7.75	9.75			693.392	667.929	701.776			8	0	6
2.19141	2.14072	2.1825			2.79661	2.0339	8.89831			95.5558	59.7628	76.7031			10.5	7.75	9.75			694.089	668.087	702.553			8	0	6
2.19147	2.14097	2.18251			2.79661	2.0339	8.89831			96.154	59.7998	76.978			10.5	7.75	9.75			694.721	668.316	703.273			8	0	6
2.19158	2.14101	2.18258			3.05085	2.0339	8.89831			96.2539	59.8332	77.0369			10.5	7.75	10			696.284	668.487	708.899			8	0	6
2.19159	2.14102	2.18262			3.05085	2.0339	8.89831			96.9012	59.8463	77.6755			10.5	7.75	10			697.016	668.594	709.434			8	0	6
2.19161	2.1411	2.18263			3.05085	2.0339	9.15254			97.5494	59.8594	78.0816			10.5	7.75	10			697.179	668.832	709.79			8	0	6
2.19171	2.14133	2.18279			3.05085	2.0339	9.15254			97.7149	59.8796	78.1146			10.5	7.75	10			697.368	668.997	710.209			8	0	6
2.19187	2.1414	2.18301			3.05085	2.0339	9.15254			97.9479	59.9221	78.3541			10.5	7.75	10			697.418	669.094	712.599			8	0	6
2.1919	2.14144	2.18304			3.30508	2.0339	9.15254			98.0286	59.9875	78.4039			10.5	7.75	10			698.217	669.295	713.182			8	0	6
2.1919	2.14154	2.18309			3.30508	2.0339	9.15254			98.1425	60.0031	78.5075			10.5	7.75	10			698.419	669.525	714.925			8	0	6
2.19194	2.14157	2.18353			3.30508	2.0339	9.15254			98.2925	60.024	79.3686			10.5	7.75	10			699.146	670.193	715.736			8	0	6
2.19195	2.14166	2.18358			3.30508	2.0339	9.15254			98.6504	60.0328	79.3768			10.5	7.75	10			700.174	670.232	716.694			8	0	6
2.19195	2.14184	2.18383			3.55932	2.0339	9.15254			98.8775	60.0377	79.6217			10.5	7.75	10			700.21	670.646	718.087			8	0	6
2.19196	2.14212	2.18389			3.55932	2.0339	9.15254			99.0855	60.0838	79.9129			10.5	7.75	10			701.164	670.726	718.117			8	0	6
2.19198	2.14234	2.18392			3.55932	2.0339	9.15254			99.1355	60.2369	80.0478			10.5	8	10			701.36	671.545	720.387			8	0	6
2.19205	2.14236	2.18394			3.81356	2.0339	9.15254			99.1734	60.2597	80.1113			10.5	8	10			701.451	671.865	720.905			8	0	6
2.19207	2.14241	2.18396			3.81356	2.28814	9.15254			99.2507	60.2819	80.4737			10.5	8	10			703.206	671.916	721.684			8	0	6
2.1921	2.14256	2.18403			3.81356	2.28814	9.15254			99.4428	60.3221	80.955			10.5	8	10			704.993	671.918	723.093			8	0	6
2.19212	2.14263	2.1841			4.0678	2.28814	9.15254			100.134	60.3573	81.2225			10.5	8	10			705.292	671.966	723.447			8	0	6
2.19213	2.14263	2.18413			4.0678	2.28814	9.40678			100.203	60.3739	81.3652			10.5	8	10			706.309	672.519	724.4			8	0	6
2.19214	2.1427	2.18413			4.32203	2.28814	9.40678			100.733	60.5261	81.681			10.5	8	10			706.96	672.575	724.519			8	0	6
2.19216	2.14276	2.18428			4.32203	2.28814	9.40678			100.845	60.5708	81.7604			10.75	8	10			707.977	672.692	724.719			8	0	6
2.19221	2.1428	2.18429			4.32203	2.28814	9.40678			101.107	60.6719	82.0892			10.75	8	10			707.984	672.859	726.557			8	0	6
2.19222	2.14283	2.18431			4.32203	2.28814	9.40678			101.242	60.6784	82.1242			10.75	8	10			708.131	673.092	727.861			8	0	6
2.19223	2.14321	2.18467			4.57627	2.28814	9.40678			101.447	60.8222	82.2319			10.75	8	10			709.45	673.632	729.236			8	0	6
2.19226	2.14324	2.18477			4.57627	2.28814	9.40678			101.454	60.8449	82.3558			10.75	8	10			710.051	673.649	730.357			8	0	6
2.19227	2.14327	2.1848			4.57627	2.28814	9.40678			101.484	60.8672	82.8118			10.75	8	10			710.056	673.745	734.554			8	0	6
2.19229	2.14332	2.18483			4.57627	2.28814	9.40678			101.492	60.8951	83.2937			10.75	8	10			710.402	673.755	734.937			8	0	6
2.1923	2.14333	2.18518			4.83051	2.28814	9.40678			102.616	60.9173	83.3612			10.75	8	10			710.821	673.756	735.286			8	0	6
2.19231	2.14352	2.18569			5.08475	2.28814	9.40678			102.951	60.9179	83.749			10.75	8	10			711.973	673.905	736.34			8	0	6
2.19232	2.14362	2.18575			5.08475	2.54237	9.40678			103.144	60.9756	83.8204			10.75	8	10			715.103	674.188	736.489			8	0	6
2.19233	2.14377	2.18576			5.08475	2.54237	9.40678			103.238	61.0257	83.971			10.75	8	10			715.503	674.265	739.353			8	0	6
2.19235	2.1438	2.18609			5.33898	2.54237	9.40678			103.33	61.0444	84.225			10.75	8	10.25			715.818	674.292	741.096			8	0	6
2.19237	2.14399	2.18613			5.33898	2.54237	9.40678			103.422	61.0554	84.5634			10.75	8	10.25			716.158	674.406	742.853			8	0	6
2.1924	2.14402	2.18631			5.33898	2.54237	9.40678			103.734	61.0819	85.3216			10.75	8	10.25			716.307	674.412	743.318			8	0	6
2.19244	2.14411	2.18633			5.33898	2.54237	9.40678			104.064	61.0919	85.4833			10.75	8	10.25			716.543	674.445	743.45			8	0	6
2.19248	2.14416	2.18639			5.33898	2.54237	9.40678			104.22	61.0965	85.6838			10.75	8	10.25			716.875	674.976	744.012			8	0	6
2.1925	2.14417	2.18642			5.33898	2.54237	9.66102			104.252	61.1369	86.3056			10.75	8	10.25			717.18	675.119	744.429			8	0	6
2.1925	2.14439	2.18644			5.59322	2.54237	9.66102			104.974	61.1766	86.3308			10.75	8	10.25			719.261	675.272	745.034			8	0	6
2.19255	2.14467	2.18653			5.59322	2.54237	9.66102			105.485	61.2459	86.5146			10.75	8	10.25			720.002	675.344	747.563			8	0	6
2.19257	2.14475	2.18677			5.59322	2.54237	9.66102			106.094	61.3805	86.7379			10.75	8	10.25			721.933	675.525	751.326			8	0	7
2.1928	2.14476	2.18702			6.10169	2.54237	9.66102			106.267	61.4095	87.2731			10.75	8	10.25			722.606	675.692	752.092			8	0	7
2.19282	2.14482	2.18703			6.10169	2.54237	9.66102			106.574	61.4107	87.9157			10.75	8	10.25			723.675	676.102	753.722			8	0	7
2.19287	2.14493	2.18713			6.10169	2.54237	9.66102			107.185	61.4791	88.1008			10.75	8	10.25			723.708	676.142	754.268			8	0	7
2.19297	2.14514	2.18714			6.35593	2.54237	9.66102			107.78	61.5072	88.2022			10.75	8	10.25			723.81	676.69	756.929			8	0	7
2.19298	2.14518	2.18755			6.61017	2.54237	9.66102			107.873	61.5372	88.2629			10.75	8	10.25			724.297	676.912	757.206			8	0	7
2.19302	2.14559	2.18757			6.61017	2.54237	9.66102			107.942	61.5523	88.4674			10.75	8	10.25			725.568	677.025	758.017			9	0	7
2.19306	2.14562	2.18765			6.86441	2.54237	9.66102			107.96	61.5594	88.9398			10.75	8	10.25			726.255	677.058	759.564			9	0	8
2.1932	2.14564	2.18773			6.86441	2.79661	9.66102			108.168	61.565	89.7028			10.75	8	10.25			726.48	677.103	759.813			9	0	8
2.19333	2.14568	2.18776			6.86441	2.79661	9.66102			108.234	61.6144	89.7716			11	8	10.25			728.055	677.299	759.981			9	0	8
2.19337	2.14585	2.18782			6.86441	2.79661	9.66102			108.322	61.6256	90.2523			11	8	10.25			730.758	677.585	760.554			9	0	8
2.19339	2.14608	2.18789			7.11864	2.79661	9.66102			108.933	61.6868	90.3189			11	8	10.25			731.781	677.588	763.71			9	0	8
2.19339	2.14624	2.18808			7.11864	2.79661	9.66102			109.061	61.7053	90.3871			11	8	10.25			735.215	678.396	764.167			9	0	8
2.19342	2.14627	2.18813			7.11864	2.79661	9.66102			109.708	61.7218	90.4263			11	8	10.25			735.459	678.463	764.293			9	0	8
2.19343	2.14629	2.18825			7.11864	2.79661	9.66102			109.719	61.7826	91.216			11	8	10.25			735.963	678.593	764.549			10	0	8
2.19345	2.14633	2.18825			7.37288	2.79661	9.66102			110.138	61.7935	91.3425			11	8	10.5			736.175	678.659	764.607			10	0	8
2.19348	2.14633	2.18837			7.37288	2.79661	9.66102			110.382	61.8427	91.4033			11	8	10.5			737.591	678.943	765.716			10	0	8
2.19349	2.14646	2.1885			7.62712	2.79661	9.66102			110.715	61.8545	91.6594			11	8	10.5			737.889	679.139	768.019			10	0	8
2.19355	2.14664	2.18862			7.62712	2.79661	9.66102			110.757	61.8552	91.909			11	8	10.5			740.382	679.72	768.534			10	0	8
2.19359	2.14666	2.18866			7.62712	2.79661	9.66102			111.283	61.8651	92.3708			11	8	10.5			740.965	679.905	769.549			10	0	8
2.19366	2.14677	2.18879			7.62712	2.79661	9.66102			111.295	61.8695	93.254			11	8	10.5			741.01	679.944	771.428			10	0	8
2.1937	2.14685	2.18905			7.88136	3.05085	9.66102			111.646	61.8899	93.4188			11	8	10.5			742.393	680.222	771.543			10	0	8
2.19374	2.14687	2.18905			7.88136	3.05085	9.66102			112.179	61.9109	93.9128			11	8	10.5			744.033	680.247	773.826			10	0	8
2.1938	2.14693	2.1891			7.88136	3.05085	9.66102			112.374	61.9426	93.964			11	8	10.5			744.331	680.638	773.943			10	0	8
2.19384	2.14704	2.18932			8.13559	3.05085	10.1695			112.431	61.9825	93.9894			11	8	10.5			745.48	680.768	775.445			10	0	8
2.19384	2.14708	2.18957			8.38983	3.05085	10.1695			112.644	62.009	94.3411			11	8	10.5			745.609	681.104	775.7			10	0	8
2.19395	2.14722	2.18963			8.38983	3.05085	10.1695			112.705	62.0097	94.7886			11	8	10.5			746.242	681.119	775.843			10	0	8
2.19397	2.14723	2.18992			8.38983	3.05085	10.1695			112.711	62.0234	94.8225			11	8	10.5			747.037	681.341	776.693			10	0	8
2.19398	2.14729	2.18993			8.38983	3.05085	10.1695			112.722	62.0728	95.1176			11	8	10.5			750.658	681.489	781.187			10	0	8
2.19406	2.14737	2.18995			8.64407	3.05085	10.1695			112.918	62.0921	95.3372			11	8	10.5			751.954	681.827	784.1			10	0	9
2.1941	2.14746	2.19017			8.64407	3.05085	10.1695			113.468	62.1525	96.5543			11	8	10.75			754.301	681.882	785.224			10	0	9
2.19411	2.14761	2.19077			8.64407	3.05085	10.1695			113.811	62.161	96.582			11	8	10.75			756.319	682.127	785.719			10	0	9
2.1942	2.14767	2.19079			8.64407	3.05085	10.1695			114.571	62.1976	97.6035			11	8	10.75			757.307	682.461	787.509			10	0	10
2.19422	2.14786	2.1908			8.64407	3.05085	10.1695			115.263	62.2317	97.9832			11	8	10.75			759.089	683.114	791.672			10	0	10
2.19422	2.14803	2.1908			8.64407	3.05085	10.1695			115.936	62.2339	98.2234			11.25	8	10.75			761.171	683.391	791.932			10	0	10
2.19423	2.1482	2.19091			8.64407	3.30508	10.1695			115.953	62.3896	98.2777			11.25	8	10.75			768.483	683.573	793.871			10	0	10
2.19433	2.14899	2.19094			8.64407	3.30508	10.1695			116.067	62.4705	98.8631			11.25	8	10.75			770.91	683.839	795.823			10	0	10
2.19434	2.14907	2.19114			8.89831	3.30508	10.1695			116.197	62.4899	99.1493			11.25	8	10.75			771.733	683.924	797.595			10	0	10
2.1944	2.14907	2.19127			8.89831	3.30508	10.1695			116.95	62.5309	99.6792			11.25	8	11			771.753	684.04	801.324			10	0	10
2.19442	2.14932	2.19135			8.89831	3.30508	10.1695			117.093	62.5615	100.321			11.25	8	11			772.19	684.215	802.632			10	0	10
2.19442	2.14932	2.1914			8.89831	3.30508	10.1695			117.265	62.5758	100.812			11.25	8	11			773.714	684.222	804.326			10	0	10
2.19444	2.14949	2.19151			8.89831	3.30508	10.1695			117.544	62.5872	101.258			11.25	8	11			776.647	684.317	814.188			11	0	10
2.1945	2.14953	2.19186			8.89831	3.30508	10.1695			117.963	62.6615	102.771			11.25	8	11			777.638	684.431	815.309			11	0	10
2.19452	2.14956	2.19193			9.15254	3.30508	10.1695			118.701	62.6678	103.605			11.25	8	11			779.414	684.711	818.079			11	0	10
2.19461	2.14965	2.19208			9.15254	3.30508	10.1695			119.206	62.7334	104.652			11.25	8	11			783.877	684.878	826.667			11	0	11
2.19462	2.14967	2.19236			9.15254	3.30508	10.1695			119.581	62.7577	105.19			11.25	8	11			784.323	684.937	830.89			11	0	11
2.19464	2.1499	2.19249			9.15254	3.30508	10.1695			121.358	62.7687	105.341			11.25	8	11			784.676	685.687	832.161			11	0	12
2.19474	2.14997	2.19267			9.15254	3.30508	10.1695			121.441	62.7891	106.616			11.25	8	11			789.601	685.713	833.109			11	0	12
2.19475	2.15037	2.19282			9.15254	3.55932	10.1695			121.481	62.7995	106.62			11.25	8	11.25			791.235	685.768	835.788			11	0	12
2.19476	2.15043	2.19295			9.15254	3.55932	10.1695			121.899	62.839	107.207			11.25	8	11.25			791.485	685.89	836.598			11	0	12
2.1948	2.15049	2.19308			9.40678	3.55932	10.1695			122.609	62.8543	109.297			11.25	8	11.25			793.766	686.052	839.479			12	0	12
2.19489	2.15058	2.19313			9.40678	3.55932	10.1695			123.501	62.872	109.87			11.25	8.25	11.25			794.153	686.182	841.08			12	0	12
2.1949	2.1506	2.19315			9.40678	3.55932	10.1695			123.531	62.8837	113.317			11.25	8.25	11.25			795.359	686.737	842.029			12	0	12
2.1949	2.15064	2.19341			9.40678	3.55932	10.1695			123.786	62.9213	118.518			11.5	8.25	11.25			796.682	686.765	845.593			12	0	12
2.19491	2.15065	2.19358			9.40678	3.55932	10.1695			125.068	62.9215	119.411			11.5	8.25	11.25			799.156	686.768	847.155			12	0	12
2.19492	2.15068	2.19364			9.40678	3.55932	10.1695			125.734	62.9459	120.217			11.5	8.25	11.25			803.032	687.257	857.957			12	0	12
2.19497	2.15068	2.19432			9.40678	3.55932	10.1695			126.686	62.99	120.25			11.5	8.25	11.25			805.288	687.34	858.481			12	0	12
2.19497	2.1507	2.19461			9.40678	3.55932	10.1695			126.765	63.0123	120.551			11.5	8.25	11.5			820.683	687.779	862.943			12	0	13
2.19508	2.15079	2.19491			9.40678	3.55932	10.1695			127.126	63.0201	120.919			11.5	8.25	11.5			824.936	687.954	868.452			12	0	13
2.19519	2.15088	2.19502			9.40678	3.55932	10.1695			129.258	63.0272	124.32			11.5	8.25	11.5			830.86	688.102	874.279			12	0	13
2.19538	2.15092	2.19536			9.66102	3.55932	10.1695			130.142	63.0294	124.826			11.5	8.25	11.5			831.139	688.322	875.185			12	0	13
2.19539	2.15096				9.66102	3.55932	10.1695			131.513	63.0322	128.677			11.5	8.25	11.5			832.057	688.368	878.115			12	0	13
2.19543	2.15096				9.66102	3.55932	10.1695			131.787	63.0621	129.629			11.75	8.25				835.617	688.424	884.453			12	0	14
2.19545	2.15106				9.66102	3.55932	10.1695			132.979	63.0693	129.968			11.75	8.25				836.118	688.467	887.674			12	0	14
2.19546	2.15108				9.66102	3.55932	10.1695			135.22	63.1087	139.984			11.75	8.25				838.731	688.623				13	0	14
2.19557	2.1512				9.66102	3.81356	10.1695			135.661	63.162				11.75	8.25				840.437	688.704				13	0	16
2.19558	2.15122				9.66102	3.81356	10.1695			137.323	63.2131				11.75	8.25				851.15	688.839				13	0	16
2.19559	2.15126				10.1695	3.81356	10.1695			137.641	63.216				11.75	8.25				857.505	688.994				13	0	16
2.19561	2.15133				10.1695	3.81356	10.1695			138.737	63.2562				12	8.25				864.722	689.275				13	0	16
2.19569	2.15154				10.1695	3.81356				140.074	63.3166				12	8.25				864.896	689.298				13	0
2.19584	2.1516				10.1695	3.81356					63.3187				12	8.25				865.34	689.363				13	0
2.19601	2.15167				10.1695	3.81356					63.3266				12	8.25				867.529	689.482				14	0
2.19634	2.15169				10.1695	3.81356					63.3696				12.25	8.25				882.37	689.761				14	0
	2.15175				10.1695	3.81356					63.3704				12.25	8.25					689.813				14	0
	2.15222				10.1695	3.81356					63.3822				12.25	8.25					690.01				14	0
	2.15226				10.1695	3.81356					63.3909					8.25					690.26				14	0
	2.15236				10.1695	3.81356					63.4015					8.25					690.377				14	0
	2.15241					3.81356					63.4114					8.25					690.443				14	0
	2.15242					4.0678					63.4312					8.25					690.483				14	0
	2.15252					4.0678					63.451					8.25					690.496				14	0
	2.15254					4.0678					63.5312					8.25					690.698				18	0
	2.15269					4.0678					63.5332					8.25					690.786					0
	2.15271					4.0678					63.5818					8.25					691.107					0
	2.15273					4.0678					63.6171					8.25					691.578					0
	2.15273					4.0678					63.6763					8.25					691.618					0
	2.15274					4.0678					63.723					8.25					691.984					0
	2.15305					4.32203					63.7431					8.25					692.145					0
	2.15313					4.32203					63.7624					8.25					692.19					0
	2.15325					4.32203					63.7853					8.25					692.335					0
	2.15328					4.32203					63.7871					8.25					692.401					0
	2.15329					4.32203					63.7874					8.25					692.465					0
	2.1534					4.57627					63.7963					8.25					693.251					0
	2.15346					4.57627					63.8008					8.25					693.703					0
	2.15348					4.57627					63.828					8.25					693.731					0
	2.1535					4.57627					63.8968					8.25					694.027					0
	2.1535					4.57627					63.9167					8.25					694.27					0
	2.15361					4.57627					63.9918					8.25					694.386					0
	2.15361					4.57627					64.0129					8.25					694.567					0
	2.15368					4.83051					64.0316					8.25					694.654					0
	2.15371					4.83051					64.0947					8.25					694.677					0
	2.15374					4.83051					64.1057					8.25					694.764					0
	2.15379					4.83051					64.1443					8.25					694.933					0
	2.15392					4.83051					64.155					8.25					695.246					0
	2.15411					4.83051					64.2905					8.25					695.624					0
	2.15419					4.83051					64.2938					8.25					695.642					0
	2.1542					4.83051					64.3211					8.25					695.709					0
	2.15424					4.83051					64.411					8.25					695.72					0
	2.15434					4.83051					64.4643					8.25					695.959					0
	2.15436					4.83051					64.4886					8.25					696.04					0
	2.15444					4.83051					64.4964					8.25					696.243					0
	2.15448					4.83051					64.5684					8.25					696.29					0
	2.15456					4.83051					64.5977					8.25					696.427					0
	2.1547					4.83051					64.605					8.25					696.61					0
	2.15471					4.83051					64.6132					8.25					696.746					0
	2.15476					4.83051					64.6188					8.25					696.816					0
	2.1548					4.83051					64.6243					8.25					696.851					0
	2.15492					4.83051					64.6278					8.25					697.011					0
	2.1551					5.08475					64.6378					8.25					697.516					0
	2.15513					5.08475					64.6427					8.25					697.519					0
	2.15516					5.08475					64.6478					8.25					697.611					0
	2.15524					5.08475					64.6731					8.25					697.742					0
	2.15526					5.08475					64.7139					8.25					698.343					0
	2.15531					5.08475					64.7245					8.25					698.347					0
	2.15547					5.08475					64.7422					8.25					698.568					0
	2.1555					5.08475					64.7803					8.25					698.733					0
	2.15553					5.08475					64.8245					8.25					698.779					0
	2.15561					5.08475					64.8527					8.25					698.85					0
	2.15567					5.08475					64.8637					8.25					698.863					0
	2.15582					5.08475					64.8914					8.25					698.874					0
	2.15606					5.08475					64.9072					8.25					699.171					0
	2.15609					5.08475					64.9637					8.25					699.332					0
	2.15611					5.08475					64.9782					8.25					699.572					0
	2.15624					5.08475					65.0122					8.25					699.578					0
	2.15633					5.08475					65.0697					8.25					699.597					0
	2.15637					5.08475					65.1117					8.25					699.815					0
	2.15638					5.08475					65.1311					8.25					700.172					0
	2.15646					5.08475					65.1395					8.25					700.531					0
	2.15659					5.08475					65.208					8.25					700.715					0
	2.15666					5.08475					65.2241					8.25					700.723					0
	2.15679					5.33898					65.2489					8.25					700.889					0
	2.15686					5.33898					65.2713					8.25					700.938					0
	2.15686					5.33898					65.3302					8.5					701.319					0
	2.15703					5.33898					65.3416					8.5					702.035					0
	2.15708					5.33898					65.3743					8.5					702.062					0
	2.1573					5.59322					65.379					8.5					702.078					0
	2.15737					5.59322					65.4007					8.5					702.086					0
	2.15745					5.59322					65.4179					8.5					702.112					0
	2.15764					5.59322					65.4381					8.5					702.297					0
	2.15767					5.59322					65.4859					8.5					702.33					0
	2.15773					5.59322					65.5165					8.5					702.386					0
	2.15787					5.59322					65.5849					8.5					702.51					0
	2.15807					5.59322					65.5873					8.5					702.546					0
	2.15811					5.59322					65.5947					8.5					702.61					0
	2.15815					5.59322					65.605					8.5					702.612					0
	2.15825					5.59322					65.6075					8.5					702.806					0
	2.15828					5.59322					65.6128					8.5					703.056					0
	2.15845					5.59322					65.63					8.5					703.197					0
	2.15852					5.59322					65.631					8.5					703.202					0
	2.15855					5.59322					65.6345					8.5					703.26					1
	2.15863					5.59322					65.6545					8.5					703.265					1
	2.15863					5.59322					65.663					8.5					703.337					1
	2.15864					5.59322					65.6655					8.5					703.521					1
	2.15881					5.84746					65.6807					8.5					703.718					1
	2.15885					5.84746					65.6945					8.5					703.824					1
	2.15888					5.84746					65.8211					8.5					703.897					1
	2.15894					5.84746					65.9128					8.5					704.241					1
	2.15902					5.84746					65.9361					8.5					704.308					1
	2.15909					5.84746					65.9388					8.5					704.468					1
	2.15916					5.84746					65.9535					8.5					704.599					1
	2.15923					5.84746					65.9616					8.5					704.673					1
	2.15933					5.84746					66.0573					8.5					704.696					1
	2.15939					5.84746					66.075					8.5					704.78					1
	2.15939					5.84746					66.0766					8.5					704.866					1
	2.15942					5.84746					66.1229					8.5					704.908					1
	2.15952					5.84746					66.1272					8.5					704.975					1
	2.15955					5.84746					66.1393					8.5					705.1					1
	2.15959					5.84746					66.2079					8.5					705.668					1
	2.15959					6.10169					66.2816					8.5					705.721					1
	2.15963					6.10169					66.2885					8.5					706.207					1
	2.1597					6.10169					66.313					8.5					706.562					1
	2.15973					6.10169					66.3378					8.5					706.607					1
	2.15978					6.10169					66.3884					8.5					706.925					1
	2.15988					6.10169					66.3885					8.5					707.022					1
	2.15989					6.10169					66.4101					8.5					707.06					1
	2.15995					6.10169					66.4627					8.5					707.247					1
	2.1601					6.10169					66.4713					8.5					707.319					1
	2.16014					6.35593					66.5513					8.5					707.363					1
	2.16016					6.35593					66.5617					8.5					707.372					1
	2.1602					6.35593					66.6621					8.5					707.82					1
	2.1602					6.35593					66.6853					8.5					707.885					1
	2.16022					6.35593					66.6977					8.5					707.964					1
	2.16031					6.35593					66.7216					8.5					707.99					1
	2.16043					6.35593					66.7256					8.5					708.29					1
	2.16053					6.35593					66.7316					8.5					708.435					2
	2.16057					6.35593					66.7364					8.5					708.438					2
	2.16063					6.61017					66.7365					8.5					708.72					2
	2.16082					6.61017					66.8112					8.5					708.813					2
	2.16088					6.61017					66.8809					8.5					708.959					2
	2.16101					6.61017					66.8899					8.5					709.142					2
	2.16102					6.61017					66.9282					8.5					709.326					2
	2.16104					6.61017					66.934					8.5					709.441					2
	2.16119					6.61017					66.9652					8.5					709.587					2
	2.16134					6.61017					67.0344					8.5					709.85					2
	2.16135					6.61017					67.0673					8.5					710.002					2
	2.16139					6.61017					67.1357					8.5					710.113					2
	2.16146					6.61017					67.1879					8.5					710.226					2
	2.16146					6.61017					67.2359					8.5					710.486					2
	2.16147					6.61017					67.2399					8.5					710.497					2
	2.1615					6.61017					67.2429					8.5					711.118					2
	2.16162					6.61017					67.2559					8.5					711.218					2
	2.16176					6.61017					67.2891					8.5					711.346					2
	2.16178					6.86441					67.3875					8.5					711.428					2
	2.16198					6.86441					67.4326					8.5					711.53					2
	2.16201					6.86441					67.4398					8.5					711.586					2
	2.16201					6.86441					67.4695					8.5					711.972					2
	2.1621					6.86441					67.5002					8.5					712.018					2
	2.16218					6.86441					67.5225					8.5					712.238					2
	2.16223					6.86441					67.5336					8.5					712.315					2
	2.16225					6.86441					67.564					8.5					712.449					2
	2.16227					6.86441					67.6172					8.5					712.63					2
	2.16232					6.86441					67.7407					8.5					712.702					2
	2.16234					6.86441					67.7474					8.5					712.74					2
	2.16246					6.86441					67.8168					8.5					712.812					2
	2.16252					6.86441					67.8344					8.5					713.088					2
	2.16264					6.86441					67.8407					8.5					713.447					2
	2.16265					6.86441					67.8468					8.5					713.512					2
	2.16266					6.86441					67.8702					8.5					713.539					2
	2.1627					6.86441					67.8765					8.5					713.661					2
	2.16275					6.86441					67.8876					8.5					714.126					2
	2.16276					6.86441					67.9034					8.5					714.194					2
	2.16277					6.86441					67.9074					8.5					714.51					2
	2.16285					6.86441					68.0285					8.5					714.585					2
	2.16287					6.86441					68.0305					8.5					714.618					2
	2.16288					6.86441					68.0801					8.5					714.728					2
	2.16292					6.86441					68.0847					8.75					715.217					2
	2.16302					7.11864					68.0957					8.75					715.498					2
	2.16304					7.11864					68.1138					8.75					715.587					2
	2.16312					7.11864					68.1152					8.75					715.652					2
	2.16316					7.11864					68.1206					8.75					716.608					2
	2.16318					7.11864					68.2109					8.75					716.754					2
	2.1632					7.11864					68.2132					8.75					717.086					2
	2.1633					7.11864					68.2185					8.75					717.26					2
	2.1633					7.11864					68.2275					8.75					718.126					2
	2.1633					7.11864					68.2491					8.75					718.265					2
	2.16367					7.11864					68.2849					8.75					718.265					2
	2.16377					7.11864					68.3032					8.75					718.287					2
	2.16378					7.11864					68.3844					8.75					718.439					2
	2.16383					7.11864					68.3939					8.75					718.568					2
	2.16385					7.11864					68.4007					8.75					718.653					2
	2.16392					7.11864					68.4024					8.75					718.696					2
	2.16399					7.11864					68.4052					8.75					718.99					2
	2.164					7.11864					68.4384					8.75					719.092					2
	2.16409					7.11864					68.4835					8.75					719.276					2
	2.16412					7.37288					68.5758					8.75					719.293					2
	2.16413					7.37288					68.6903					8.75					719.42					2
	2.16415					7.37288					68.7503					8.75					719.468					2
	2.16427					7.37288					68.7721					8.75					719.788					2
	2.16446					7.37288					68.7805					8.75					719.892					2
	2.16448					7.37288					68.7875					8.75					719.969					2
	2.16466					7.37288					68.8444					8.75					720.806					2
	2.16467					7.37288					68.859					8.75					721.098					2
	2.16469					7.37288					68.8848					8.75					721.169					2
	2.16471					7.37288					68.8871					8.75					721.398					2
	2.16479					7.37288					68.9587					8.75					721.809					2
	2.16488					7.37288					69.0293					8.75					721.868					2
	2.16495					7.37288					69.2209					8.75					722.053					2
	2.16512					7.37288					69.2279					8.75					722.134					2
	2.1652					7.37288					69.2684					8.75					722.138					2
	2.16522					7.37288					69.2808					8.75					722.322					2
	2.16525					7.37288					69.3489					8.75					722.722					2
	2.16541					7.37288					69.3547					8.75					722.887					2
	2.1655					7.62712					69.3591					8.75					722.991					2
	2.16571					7.62712					69.3845					8.75					723.08					2
	2.16572					7.62712					69.4274					8.75					723.088					2
	2.16578					7.62712					69.4588					8.75					723.141					2
	2.16578					7.62712					69.5646					8.75					723.542					2
	2.16579					7.62712					69.6213					8.75					723.662					2
	2.1658					7.62712					69.6907					8.75					723.68					2
	2.16596					7.62712					69.7771					8.75					723.821					2
	2.166					7.62712					69.7815					8.75					724.021					2
	2.16601					7.62712					69.8045					8.75					724.038					2
	2.16612					7.62712					69.8062					8.75					724.04					2
	2.16613					7.62712					69.8361					8.75					724.206					2
	2.16613					7.62712					69.8389					8.75					724.274					2
	2.16619					7.62712					69.9322					8.75					724.641					2
	2.16619					7.62712					69.9586					8.75					724.785					2
	2.16627					7.62712					69.968					8.75					724.905					2
	2.16631					7.62712					69.99					8.75					725.224					2
	2.16636					7.62712					70.0148					8.75					725.433					2
	2.16666					7.88136					70.0779					8.75					725.573					2
	2.16666					7.88136					70.1367					8.75					725.651					2
	2.16689					7.88136					70.2348					8.75					725.852					2
	2.16712					7.88136					70.2968					8.75					726.447					2
	2.16713					7.88136					70.3035					8.75					726.664					2
	2.16713					7.88136					70.3816					8.75					726.724					2
	2.16715					7.88136					70.3916					8.75					726.788					2
	2.16726					7.88136					70.4324					8.75					726.853					2
	2.16729					7.88136					70.4351					8.75					726.868					2
	2.1673					7.88136					70.4416					8.75					727.008					2
	2.16731					7.88136					70.4831					8.75					727.154					2
	2.16734					7.88136					70.524					8.75					727.361					2
	2.16736					7.88136					70.5286					8.75					727.369					2
	2.16741					7.88136					70.5414					8.75					727.461					2
	2.16746					7.88136					70.5483					8.75					727.665					2
	2.16747					7.88136					70.5489					8.75					727.858					2
	2.16748					7.88136					70.5904					8.75					727.992					2
	2.16749					7.88136					70.6303					8.75					728.254					2
	2.16752					7.88136					70.6487					8.75					728.46					2
	2.1676					7.88136					70.6626					8.75					728.466					2
	2.1676					7.88136					70.6861					8.75					728.827					2
	2.16761					7.88136					70.6913					8.75					728.877					2
	2.16766					8.13559					70.7581					8.75					729.32					2
	2.16777					8.13559					70.782					8.75					729.626					2
	2.16787					8.13559					70.9504					8.75					730.344					2
	2.16789					8.13559					70.9816					8.75					730.547					2
	2.16799					8.13559					70.989					8.75					730.668					2
	2.16801					8.13559					70.9935					8.75					730.927					2
	2.1681					8.13559					70.9957					8.75					730.979					2
	2.16812					8.13559					70.9958					8.75					731.034					2
	2.16818					8.13559					70.9965					8.75					731.113					2
	2.16821					8.13559					70.9978					8.75					731.176					2
	2.16824					8.13559					71.122					8.75					731.527					2
	2.16829					8.13559					71.1437					8.75					731.68					2
	2.1683					8.13559					71.1472					8.75					732.173					2
	2.16831					8.13559					71.1882					8.75					732.193					2
	2.16833					8.13559					71.2092					8.75					732.304					2
	2.16835					8.13559					71.2103					8.75					732.344					2
	2.16837					8.13559					71.2255					8.75					732.604					2
	2.1685					8.13559					71.2356					8.75					732.719					2
	2.1685					8.13559					71.2407					8.75					732.776					2
	2.16857					8.13559					71.2411					8.75					732.806					2
	2.16859					8.13559					71.2932					8.75					732.959					2
	2.16863					8.38983					71.3228					8.75					733.256					2
	2.16867					8.38983					71.3266					8.75					733.317					2
	2.16868					8.38983					71.3995					8.75					733.478					2
	2.1688					8.38983					71.494					8.75					733.509					2
	2.16882					8.38983					71.5044					8.75					733.819					2
	2.16886					8.38983					71.5173					8.75					734.656					2
	2.16894					8.38983					71.5884					8.75					734.772					2
	2.16896					8.38983					71.7194					8.75					734.836					2
	2.169					8.38983					71.7855					9					734.961					2
	2.16901					8.38983					71.8448					9					735.302					2
	2.16903					8.38983					71.8848					9					735.304					2
	2.16907					8.38983					71.9424					9					735.789					2
	2.16907					8.38983					72.0684					9					735.941					2
	2.16918					8.38983					72.0758					9					736.093					2
	2.16922					8.38983					72.1545					9					736.139					2
	2.16923					8.38983					72.1668					9					736.337					2
	2.16923					8.38983					72.1902					9					736.395					2
	2.1693					8.38983					72.2212					9					736.455					2
	2.16934					8.64407					72.2326					9					736.74					2
	2.16935					8.64407					72.2371					9					736.783					2
	2.16937					8.64407					72.2411					9					736.929					2
	2.16939					8.64407					72.2587					9					736.964					2
	2.16942					8.64407					72.2618					9					737.048					2
	2.16957					8.64407					72.2711					9					737.061					2
	2.16965					8.64407					72.3612					9					737.249					2
	2.16979					8.64407					72.3998					9					737.629					2
	2.16984					8.64407					72.4735					9					737.713					2
	2.16988					8.64407					72.5009					9					737.805					2
	2.16989					8.64407					72.5105					9					737.815					2
	2.1699					8.64407					72.5153					9					737.868					2
	2.1699					8.64407					72.5736					9					737.906					2
	2.16993					8.64407					72.61					9					738.129					2
	2.16995					8.64407					72.6518					9					738.451					2
	2.16998					8.64407					72.7341					9					738.848					2
	2.17002					8.64407					72.7455					9					739.097					2
	2.17007					8.64407					72.7788					9					739.733					2
	2.17012					8.64407					72.8092					9					739.964					2
	2.17013					8.64407					72.8272					9					740.051					2
	2.17016					8.64407					72.8559					9					740.244					2
	2.1702					8.64407					72.9626					9					740.248					2
	2.17025					8.64407					72.9866					9					740.264					2
	2.1704					8.64407					73.006					9					740.307					2
	2.17041					8.64407					73.0105					9					740.335					2
	2.17045					8.64407					73.0141					9					740.36					2
	2.17046					8.64407					73.018					9					740.462					2
	2.1705					8.64407					73.0809					9					740.924					2
	2.17061					8.64407					73.0901					9					741.26					2
	2.17063					8.64407					73.1277					9					741.381					2
	2.17065					8.64407					73.1445					9					741.632					2
	2.17068					8.64407					73.1535					9					741.833					2
	2.1707					8.64407					73.2083					9					741.91					2
	2.17083					8.64407					73.2174					9					742.248					2
	2.17085					8.89831					73.298					9					742.266					2
	2.17085					8.89831					73.4104					9					742.492					2
	2.17086					8.89831					73.4969					9					742.624					2
	2.17087					8.89831					73.5305					9					742.655					2
	2.17098					8.89831					73.5777					9					742.766					2
	2.17106					8.89831					73.5878					9					742.846					2
	2.17109					8.89831					73.595					9					743.01					2
	2.1711					8.89831					73.6114					9					743.515					2
	2.17123					8.89831					73.6645					9					743.757					2
	2.17123					8.89831					73.7842					9					743.807					2
	2.17129					8.89831					73.8026					9					743.821					2
	2.1714					8.89831					73.8749					9					744.023					2
	2.17141					8.89831					73.8828					9					744.068					2
	2.17154					8.89831					73.896					9					744.425					2
	2.17157					8.89831					73.9353					9					744.45					2
	2.1718					8.89831					73.9831					9					744.743					2
	2.1718					8.89831					74.0365					9					744.808					2
	2.17188					8.89831					74.0448					9					745.034					2
	2.17194					8.89831					74.0651					9					745.079					2
	2.17196					8.89831					74.0801					9					745.082					2
	2.17204					8.89831					74.0967					9					745.309					2
	2.17204					8.89831					74.136					9					745.631					2
	2.17215					8.89831					74.2411					9					745.65					2
	2.17217					8.89831					74.288					9					745.759					2
	2.17218					8.89831					74.337					9					745.935					2
	2.17218					8.89831					74.356					9					745.966					2
	2.1722					8.89831					74.4499					9					746.058					2
	2.17224					8.89831					74.4678					9					746.137					2
	2.17225					8.89831					74.4821					9					746.195					2
	2.17235					8.89831					74.5575					9					746.355					2
	2.17236					8.89831					74.6132					9					746.357					2
	2.17254					8.89831					74.6719					9					746.634					2
	2.17269					8.89831					74.6968					9					746.709					2
	2.17276					8.89831					74.7087					9					746.881					2
	2.1728					8.89831					74.7932					9					746.889					2
	2.17284					8.89831					74.8486					9					746.937					2
	2.17289					8.89831					74.8617					9					747.014					2
	2.17294					9.15254					75.0369					9					747.875					2
	2.17294					9.15254					75.1773					9.25					748.098					2
	2.17299					9.15254					75.1978					9.25					748.237					2
	2.17304					9.15254					75.2619					9.25					748.602					2
	2.17307					9.15254					75.2655					9.25					748.675					2
	2.17308					9.15254					75.2861					9.25					748.852					2
	2.17308					9.15254					75.3555					9.25					749.656					2
	2.17323					9.15254					75.4845					9.25					749.923					2
	2.17323					9.15254					75.506					9.25					749.994					2
	2.17327					9.15254					75.5198					9.25					750.139					2
	2.17332					9.15254					75.6096					9.25					750.181					2
	2.17335					9.15254					75.613					9.25					750.426					2
	2.17336					9.15254					75.7273					9.25					750.594					2
	2.17344					9.15254					75.8309					9.25					750.627					2
	2.17346					9.15254					75.8352					9.25					750.638					2
	2.17352					9.15254					75.847					9.25					750.902					2
	2.17356					9.15254					75.8498					9.25					750.912					2
	2.17358					9.15254					75.9053					9.25					751.12					2
	2.17362					9.15254					75.9235					9.25					751.199					2
	2.17382					9.15254					75.9463					9.25					751.326					2
	2.17389					9.15254					75.9552					9.25					752.01					2
	2.17389					9.15254					75.9731					9.25					752.083					2
	2.17391					9.15254					76.0401					9.25					752.141					2
	2.17393					9.15254					76.0472					9.25					752.329					2
	2.17394					9.15254					76.0731					9.25					752.841					2
	2.17395					9.15254					76.0994					9.25					753.092					2
	2.17399					9.15254					76.107					9.25					753.115					2
	2.17401					9.15254					76.1311					9.25					753.52					2
	2.17403					9.15254					76.1467					9.25					753.82					2
	2.17405					9.15254					76.1547					9.25					753.912					2
	2.17405					9.15254					76.2592					9.25					754.221					2
	2.17409					9.15254					76.3272					9.25					754.852					2
	2.17409					9.15254					76.3538					9.25					755.413					2
	2.17414					9.15254					76.4861					9.25					755.536					2
	2.17416					9.15254					76.5307					9.25					756.168					2
	2.17423					9.15254					76.531					9.25					756.47					2
	2.17426					9.15254					76.5649					9.25					756.591					2
	2.17438					9.15254					76.5898					9.25					756.807					2
	2.17438					9.15254					76.6244					9.25					757.087					2
	2.17439					9.15254					76.6523					9.25					757.118					2
	2.17443					9.15254					76.6828					9.25					757.255					2
	2.17444					9.15254					76.7167					9.25					757.542					2
	2.17454					9.15254					76.7805					9.25					757.606					2
	2.17459					9.15254					76.8764					9.25					757.974					2
	2.17461					9.15254					76.9033					9.25					758.241					2
	2.17463					9.15254					76.9348					9.25					758.243					2
	2.17473					9.40678					76.9423					9.25					758.37					2
	2.17474					9.40678					76.9542					9.25					758.501					2
	2.17477					9.40678					76.9646					9.25					758.627					2
	2.17479					9.40678					76.9997					9.25					758.779					2
	2.1748					9.40678					77.0211					9.25					758.905					3
	2.1749					9.40678					77.1029					9.25					758.952					3
	2.17504					9.40678					77.1526					9.25					759.053					3
	2.17512					9.40678					77.1746					9.25					759.283					3
	2.1752					9.40678					77.2685					9.25					759.454					3
	2.17527					9.40678					77.3408					9.25					760.262					3
	2.1753					9.40678					77.3449					9.25					760.281					3
	2.17535					9.40678					77.3702					9.25					760.362					3
	2.17541					9.40678					77.4596					9.25					760.417					3
	2.17543					9.40678					77.4615					9.25					760.527					3
	2.17545					9.40678					77.5725					9.25					760.542					3
	2.17546					9.40678					77.6446					9.25					760.981					3
	2.17553					9.40678					77.6463					9.25					761.185					3
	2.1756					9.40678					77.6704					9.25					761.225					3
	2.17577					9.40678					77.6879					9.25					761.295					3
	2.17578					9.40678					77.7012					9.25					761.904					3
	2.17582					9.40678					77.7242					9.25					762.171					3
	2.17586					9.40678					77.7748					9.25					762.317					3
	2.17589					9.40678					77.8172					9.25					762.416					3
	2.17594					9.40678					77.8816					9.25					762.436					3
	2.17603					9.40678					77.9507					9.25					762.513					3
	2.17604					9.40678					78.0136					9.25					762.517					3
	2.17608					9.40678					78.0425					9.25					762.946					4
	2.17613					9.40678					78.0479					9.25					762.968					4
	2.17628					9.40678					78.0729					9.25					763.063					4
	2.1763					9.40678					78.0913					9.25					763.105					4
	2.17639					9.40678					78.1041					9.25					763.233					4
	2.17641					9.40678					78.1235					9.25					763.328					4
	2.17653					9.40678					78.1407					9.25					763.519					4
	2.17659					9.40678					78.223					9.25					763.519					4
	2.17668					9.40678					78.2757					9.25					763.976					4
	2.17672					9.40678					78.3111					9.25					764.239					4
	2.17678					9.40678					78.3827					9.25					764.742					4
	2.17681					9.40678					78.5448					9.25					764.816					4
	2.17683					9.40678					78.547					9.5					764.984					4
	2.17686					9.40678					78.6073					9.5					765					4
	2.1769					9.40678					78.609					9.5					765.064					4
	2.1769					9.40678					78.7768					9.5					765.144					4
	2.17692					9.40678					79.0325					9.5					765.851					4
	2.17713					9.40678					79.0838					9.5					765.919					4
	2.17715					9.40678					79.0994					9.5					766.102					4
	2.17718					9.40678					79.1072					9.5					766.702					4
	2.17719					9.40678					79.1374					9.5					766.995					4
	2.17721					9.40678					79.1564					9.5					767.394					4
	2.17723					9.40678					79.2332					9.5					767.501					4
	2.17741					9.40678					79.2763					9.5					767.538					4
	2.17752					9.40678					79.2938					9.5					767.901					4
	2.17752					9.40678					79.2983					9.5					768.081					4
	2.17759					9.40678					79.4104					9.5					768.123					4
	2.17765					9.40678					79.415					9.5					768.266					4
	2.17765					9.40678					79.455					9.5					768.419					4
	2.1778					9.40678					79.4977					9.5					768.422					4
	2.17785					9.40678					79.5867					9.5					768.429					4
	2.17789					9.40678					79.5895					9.5					768.744					4
	2.17789					9.40678					79.7423					9.5					768.824					4
	2.17793					9.40678					79.9623					9.5					769.06					4
	2.17799					9.40678					79.9809					9.5					769.09					4
	2.17806					9.40678					80.0421					9.5					769.152					4
	2.17817					9.40678					80.1011					9.5					769.214					4
	2.17829					9.40678					80.1069					9.5					769.285					4
	2.17845					9.40678					80.1576					9.5					769.294					4
	2.17851					9.40678					80.1605					9.5					769.407					4
	2.17853					9.40678					80.2169					9.5					769.455					4
	2.17854					9.40678					80.235					9.5					769.537					4
	2.17858					9.40678					80.2521					9.5					769.543					4
	2.17859					9.40678					80.2565					9.5					770.004					4
	2.1787					9.40678					80.307					9.5					770.042					4
	2.17873					9.40678					80.4405					9.5					770.159					4
	2.17876					9.40678					80.5145					9.5					770.305					4
	2.1788					9.40678					80.5459					9.5					770.393					4
	2.17886					9.40678					80.5591					9.5					770.646					4
	2.17886					9.40678					80.5776					9.5					770.794					4
	2.17893					9.40678					80.5807					9.5					770.821					4
	2.17895					9.40678					80.6482					9.5					770.822					4
	2.17897					9.40678					80.6546					9.5					770.829					4
	2.17897					9.40678					80.9119					9.5					770.98					4
	2.17899					9.40678					80.9369					9.5					771.702					4
	2.17902					9.40678					80.9886					9.5					772.261					4
	2.17913					9.40678					81.0088					9.5					772.428					4
	2.17919					9.66102					81.0737					9.5					772.626					4
	2.17919					9.66102					81.0949					9.5					773.068					4
	2.17921					9.66102					81.0985					9.5					773.64					4
	2.17927					9.66102					81.1202					9.5					774.157					4
	2.17929					9.66102					81.149					9.5					774.215					4
	2.17929					9.66102					81.2234					9.5					774.363					4
	2.17933					9.66102					81.2981					9.5					774.986					4
	2.17936					9.66102					81.3186					9.5					775.051					4
	2.17941					9.66102					81.4109					9.5					775.172					4
	2.17949					9.66102					81.4705					9.5					775.267					4
	2.17951					9.66102					81.5397					9.5					775.532					4
	2.17957					9.66102					81.563					9.5					776.039					4
	2.17965					9.66102					81.6619					9.5					776.047					4
	2.17972					9.66102					81.7718					9.5					776.136					4
	2.17975					9.66102					81.7957					9.5					776.652					4
	2.17983					9.66102					81.8307					9.5					776.726					4
	2.17984					9.66102					81.8919					9.5					776.819					4
	2.1799					9.66102					81.9013					9.5					776.82					4
	2.17996					9.66102					81.9274					9.5					776.902					4
	2.18004					9.66102					81.9686					9.5					777.1					4
	2.18005					9.66102					82.0439					9.5					777.353					4
	2.18009					9.66102					82.0835					9.5					777.39					4
	2.18022					9.66102					82.0955					9.5					777.448					4
	2.18024					9.66102					82.1138					9.5					777.72					4
	2.18033					9.66102					82.1147					9.5					777.735					4
	2.18038					9.66102					82.153					9.5					777.749					4
	2.18039					9.66102					82.2422					9.5					777.995					4
	2.18042					9.66102					82.2433					9.5					778.276					4
	2.18045					9.66102					82.2824					9.5					778.42					4
	2.18053					9.66102					82.3184					9.5					778.616					4
	2.18053					9.66102					82.3193					9.5					778.957					4
	2.18055					9.66102					82.3522					9.5					778.993					4
	2.1806					9.66102					82.4375					9.5					779.336					4
	2.18073					9.66102					82.4534					9.5					779.576					4
	2.18073					9.66102					82.4759					9.5					779.779					4
	2.18076					9.66102					82.5379					9.5					780.741					4
	2.18082					9.66102					82.6471					9.5					781.153					4
	2.18082					9.66102					82.6693					9.5					781.487					4
	2.18082					9.66102					82.7027					9.5					781.543					4
	2.18093					9.66102					82.7267					9.5					782.52					4
	2.18095					9.66102					82.7758					9.5					783.699					4
	2.18096					9.66102					82.7849					9.5					784.367					4
	2.18097					9.66102					82.8285					9.5					784.414					4
	2.18098					9.66102					82.9653					9.5					784.711					4
	2.18099					9.66102					82.9969					9.75					785.039					4
	2.18104					9.66102					83.0226					9.75					785.089					4
	2.18109					9.66102					83.1094					9.75					785.278					4
	2.18109					9.66102					83.1189					9.75					785.801					4
	2.18111					9.66102					83.1376					9.75					785.874					4
	2.18111					9.66102					83.2029					9.75					786.13					4
	2.18122					9.66102					83.2361					9.75					786.3					4
	2.18123					9.66102					83.3137					9.75					786.706					4
	2.18127					9.66102					83.4494					9.75					787.644					4
	2.18127					9.66102					83.4824					9.75					787.798					4
	2.18132					9.66102					83.5278					9.75					787.811					4
	2.18134					9.66102					83.555					9.75					788.045					4
	2.18135					9.66102					83.582					9.75					788.434					4
	2.18138					9.66102					83.6246					9.75					788.552					4
	2.18142					9.66102					83.6594					9.75					788.891					4
	2.18148					9.66102					83.6908					9.75					788.964					4
	2.18158					9.66102					83.6923					9.75					789.16					4
	2.18159					9.66102					83.7333					9.75					789.168					4
	2.18164					9.66102					83.7468					9.75					789.41					4
	2.1818					9.66102					83.835					9.75					789.421					4
	2.18181					9.66102					83.8474					9.75					789.988					4
	2.18188					9.66102					83.9591					9.75					790.282					4
	2.18194					9.66102					83.9966					9.75					790.764					4
	2.18194					9.66102					84.0211					9.75					791.692					4
	2.182					9.66102					84.1225					9.75					791.739					4
	2.18203					9.66102					84.1244					9.75					792.257					4
	2.18211					9.66102					84.127					9.75					792.416					4
	2.18214					9.66102					84.1381					9.75					792.75					4
	2.18215					9.66102					84.1509					9.75					792.893					4
	2.18229					9.66102					84.2249					9.75					793.566					4
	2.1823					9.66102					84.2305					9.75					794.004					4
	2.18231					9.66102					84.2499					9.75					794.398					4
	2.18235					9.66102					84.2693					9.75					795.453					4
	2.18239					9.66102					84.2909					9.75					795.763					4
	2.18241					9.66102					84.3067					9.75					795.835					4
	2.18243					9.66102					84.3146					9.75					795.944					4
	2.18244					9.66102					84.3491					9.75					795.963					4
	2.18246					9.66102					84.3801					9.75					796.167					4
	2.18249					9.66102					84.416					9.75					796.269					4
	2.18252					9.66102					84.4817					9.75					796.558					4
	2.18252					9.66102					84.509					9.75					796.872					4
	2.18254					9.66102					84.5508					9.75					796.884					4
	2.18256					9.66102					84.555					9.75					797.034					4
	2.18257					9.66102					84.5598					9.75					797.73					4
	2.18257					9.66102					84.5605					9.75					797.798					4
	2.18257					9.66102					84.5991					9.75					797.805					4
	2.1826					9.66102					84.6395					9.75					797.853					4
	2.18266					9.66102					84.6731					9.75					798.258					4
	2.18266					9.66102					84.7838					9.75					798.985					4
	2.18268					9.66102					84.8155					9.75					799.458					4
	2.18269					9.66102					84.8663					9.75					799.814					4
	2.1827					9.66102					84.8899					9.75					799.836					4
	2.18273					9.66102					85.074					9.75					800.457					4
	2.18277					9.66102					85.1229					9.75					800.855					4
	2.18282					9.66102					85.1268					9.75					801.062					4
	2.18289					9.66102					85.1619					9.75					801.161					4
	2.1829					9.66102					85.1644					9.75					801.279					4
	2.1829					9.66102					85.1691					9.75					801.596					4
	2.18299					9.66102					85.1873					9.75					801.726					4
	2.183					9.66102					85.223					9.75					802.025					4
	2.18318					9.66102					85.2549					9.75					803.382					4
	2.18329					9.66102					85.2608					9.75					803.427					4
	2.18336					9.66102					85.4199					9.75					803.805					4
	2.18351					9.66102					85.4266					9.75					803.903					4
	2.18356					9.66102					85.4309					9.75					804.091					4
	2.18362					9.66102					85.4604					9.75					804.25					4
	2.18362					9.66102					85.4686					9.75					805.208					4
	2.18369					9.66102					85.5306					9.75					805.349					4
	2.18375					9.66102					85.5996					9.75					805.551					4
	2.18376					9.66102					85.6469					9.75					805.811					4
	2.18378					9.66102					85.7071					9.75					805.833					4
	2.18381					9.66102					85.7701					9.75					806.351					4
	2.18384					9.66102					85.7808					9.75					806.537					4
	2.18395					9.66102					85.8444					9.75					806.718					4
	2.184					9.66102					85.8759					10					806.847					4
	2.18411					9.66102					85.9749					10					807.005					4
	2.18418					9.66102					86.0331					10					807.245					4
	2.18421					9.66102					86.0441					10					807.368					4
	2.18422					9.66102					86.0841					10					807.744					4
	2.18423					9.66102					86.1816					10					807.93					4
	2.18433					9.66102					86.265					10					808.331					4
	2.18438					9.66102					86.3001					10					808.793					4
	2.18439					9.66102					86.3058					10					808.88					4
	2.18441					9.66102					86.3124					10					809.241					4
	2.18453					9.66102					86.3211					10					809.595					4
	2.18456					9.66102					86.3482					10					809.96					4
	2.18456					9.66102					86.4039					10					810.033					4
	2.18461					9.66102					86.4447					10					810.075					4
	2.18472					9.66102					86.4753					10					810.313					4
	2.18474					9.66102					86.7464					10					810.475					4
	2.18477					9.66102					86.8276					10					810.524					5
	2.18481					9.66102					87.0313					10					811.248					5
	2.18488					9.66102					87.1415					10					811.858					5
	2.18499					9.66102					87.1576					10					812.106					5
	2.18504					9.66102					87.2296					10					812.298					5
	2.18504					9.66102					87.2328					10					812.483					5
	2.18516					9.66102					87.2681					10					812.945					5
	2.18523					9.66102					87.3426					10					813.335					5
	2.18531					9.66102					87.391					10					813.418					5
	2.18533					9.66102					87.3941					10					814.177					5
	2.18537					9.66102					87.6207					10					814.579					5
	2.18541					9.66102					87.7267					10					814.642					5
	2.18544					9.66102					87.8268					10					814.827					5
	2.18552					9.66102					87.9776					10					814.975					5
	2.18556					9.66102					88.003					10					815.424					6
	2.18561					9.66102					88.0452					10					815.916					6
	2.18562					9.66102					88.0957					10					816.169					6
	2.18564					9.66102					88.1053					10					816.306					6
	2.18566					9.66102					88.1518					10					816.336					6
	2.18568					9.66102					88.158					10					816.876					6
	2.1857					9.66102					88.2559					10					817.12					6
	2.18573					9.66102					88.3156					10					817.436					6
	2.1858					9.66102					88.3303					10					818.261					6
	2.18589					9.66102					88.3377					10					818.419					6
	2.18597					9.66102					88.3396					10					819.283					6
	2.18609					9.66102					88.3458					10					819.422					6
	2.18612					9.66102					88.3595					10					820.489					6
	2.18612					9.66102					88.3696					10					820.52					6
	2.18613					9.66102					88.4954					10					821.053					6
	2.18614					9.66102					88.5025					10					821.536					6
	2.18617					9.66102					88.5337					10					821.924					6
	2.18629					9.66102					88.6003					10					822.367					6
	2.18644					9.66102					88.6554					10					822.447					6
	2.18649					9.66102					88.7393					10					824.389					6
	2.18658					9.66102					88.8478					10					824.394					6
	2.18666					9.91525					88.9879					10					825.298					6
	2.18667					9.91525					89.0466					10					825.687					6
	2.18671					9.91525					89.0957					10					825.817					6
	2.18671					9.91525					89.1847					10					826.032					6
	2.18677					9.91525					89.2944					10					826.056					6
	2.18682					10.1695					89.347					10					826.122					6
	2.18685					10.1695					89.4981					10.25					826.798					6
	2.18686					10.1695					89.5265					10.25					827.034					6
	2.18695					10.1695					89.5883					10.25					827.55					6
	2.18704					10.1695					89.7688					10.25					827.86					6
	2.18711					10.1695					89.8463					10.25					828.426					6
	2.18717					10.1695					89.8957					10.25					828.491					6
	2.18725					10.1695					90.129					10.25					830.163					6
	2.18729					10.1695					90.1515					10.25					830.523					6
	2.18735					10.1695					90.1777					10.25					831.266					6
	2.18735					10.1695					90.2021					10.25					831.448					6
	2.18737					10.1695					90.2242					10.25					831.951					6
	2.18739					10.1695					90.2849					10.25					833.429					6
	2.18753					10.1695					90.4494					10.25					834.412					6
	2.18765					10.1695					90.4609					10.25					835.413					6
	2.18765					10.1695					90.4918					10.25					835.764					6
	2.18773					10.1695					90.4955					10.25					835.767					6
	2.18773					10.1695					90.5215					10.25					836.705					6
	2.18775					10.1695					90.6018					10.25					836.743					6
	2.1878					10.1695					90.6863					10.25					837.605					6
	2.18782					10.1695					90.7514					10.25					837.993					6
	2.18794					10.1695					90.8409					10.25					838.266					6
	2.18808					10.1695					90.9679					10.25					838.349					6
	2.18809					10.1695					90.9728					10.25					838.594					6
	2.18811					10.1695					91.0455					10.25					838.904					6
	2.18814					10.1695					91.1292					10.25					838.969					6
	2.18814					10.1695					91.1568					10.25					839.257					6
	2.18824					10.1695					91.3031					10.25					839.368					6
	2.18825					10.1695					91.3113					10.25					839.746					6
	2.18826					10.1695					91.3482					10.25					839.767					6
	2.18829					10.1695					91.489					10.25					840.749					6
	2.18831					10.1695					91.5311					10.25					840.782					6
	2.18834					10.1695					91.5731					10.25					841.206					6
	2.18837					10.1695					91.7376					10.25					841.48					6
	2.18838					10.1695					91.9413					10.25					841.793					6
	2.18843					10.1695					92.0572					10.25					843.372					6
	2.18845					10.1695					92.3004					10.25					843.661					6
	2.18855					10.1695					92.3966					10.25					845.034					6
	2.18865					10.1695					92.5621					10.25					845.181					6
	2.18881					10.1695					92.6397					10.25					845.929					6
	2.18885					10.1695					92.7124					10.25					847.513					6
	2.18887					10.1695					92.7713					10.25					848.337					6
	2.18899					10.1695					93.0117					10.25					848.413					6
	2.18906					10.1695					93.1091					10.25					849.307					6
	2.1891					10.1695					93.1602					10.25					849.869					6
	2.18924					10.1695					93.2221					10.5					850.115					6
	2.18932					10.1695					93.3057					10.5					850.123					6
	2.18937					10.1695					93.5944					10.5					850.523					6
	2.18943					10.1695					93.5981					10.5					851.602					6
	2.18944					10.1695					93.798					10.5					851.71					6
	2.18947					10.1695					93.8592					10.5					852.046					6
	2.18952					10.1695					93.9478					10.5					853.122					6
	2.1896					10.1695					93.9678					10.5					853.519					6
	2.18969					10.1695					93.9881					10.5					853.697					6
	2.1897					10.1695					94.1286					10.5					854.475					6
	2.18976					10.1695					94.176					10.5					855.202					6
	2.18978					10.1695					94.362					10.5					855.605					6
	2.18982					10.1695					94.3994					10.5					855.915					6
	2.18984					10.1695					94.4979					10.5					856.419					6
	2.18985					10.1695					94.502					10.5					856.839					6
	2.18994					10.1695					94.5456					10.5					856.963					6
	2.18998					10.1695					94.5832					10.5					857.297					6
	2.19					10.1695					94.6336					10.5					857.803					6
	2.19003					10.1695					94.6496					10.5					859.982					6
	2.19004					10.1695					94.7325					10.5					860.227					6
	2.19007					10.1695					94.9147					10.5					860.693					6
	2.19023					10.1695					95.1132					10.5					861.036					6
	2.19026					10.1695					95.2195					10.5					861.823					6
	2.19033					10.1695					95.2837					10.5					862.215					6
	2.19042					10.1695					95.2974					10.5					862.618					7
	2.19043					10.1695					95.4655					10.5					862.853					7
	2.19058					10.1695					95.4686					10.5					863.522					7
	2.19058					10.1695					95.4848					10.5					864.007					7
	2.1906					10.1695					95.5202					10.5					864.769					7
	2.19061					10.1695					95.5575					10.5					865.607					7
	2.19064					10.1695					95.6231					10.5					865.818					7
	2.19072					10.1695					95.6335					10.5					865.826					7
	2.19077					10.1695					95.6529					10.5					865.94					7
	2.19079					10.1695					95.738					10.5					865.95					7
	2.1909					10.1695					95.9065					10.5					866.052					7
	2.19093					10.1695					95.9502					10.5					866.589					8
	2.19099					10.1695					96.007					10.5					866.687					8
	2.191					10.1695					96.0969					10.5					867.613					8
	2.19102					10.1695					96.1081					10.5					867.72					8
	2.19104					10.1695					96.1604					10.5					867.925					8
	2.19105					10.1695					96.2042					10.75					869.08					8
	2.19108					10.1695					96.4726					10.75					870.342					8
	2.19109					10.1695					96.5497					10.75					871.034					8
	2.1911					10.1695					96.5511					10.75					872.364					8
	2.19117					10.1695					96.6083					10.75					872.965					8
	2.19137					10.1695					96.9925					10.75					873.232					8
	2.19139					10.1695					97.2367					10.75					873.358					8
	2.19139					10.1695					97.3624					10.75					874.861					8
	2.19142					10.1695					97.4237					10.75					875.224					8
	2.19153					10.1695					97.4729					10.75					875.714					8
	2.19155					10.1695					97.712					10.75					877.226					8
	2.19159					10.1695					97.9523					10.75					877.423					8
	2.19166					10.1695					98.0799					10.75					877.969					8
	2.19167					10.1695					98.1214					10.75					879.395					8
	2.19172					10.1695					98.3335					10.75					880.785					8
	2.19183					10.1695					98.3805					10.75					882.762					8
	2.19184					10.1695					98.4557					10.75					883.071					8
	2.19187					10.1695					98.5327					10.75					884.679					8
	2.19194					10.1695					98.8041					10.75					885.632					8
	2.19195					10.1695					98.9751					10.75					886.89					8
	2.19196					10.1695					99.269					11					886.89					8
	2.19196					10.1695					99.3279					11					887.185					8
	2.19199					10.1695					99.4116					11					887.981					8
	2.19225					10.1695					99.4518					11					888.093					8
	2.19238					10.1695					99.4758					11					890.128					8
	2.19239					10.1695					99.8936					11					891.191					8
	2.1924					10.1695					99.9354					11					891.61					8
	2.19246					10.1695					99.996					11					891.858					8
	2.19246					10.1695					100.707					11					892.818					8
	2.1925					10.1695					100.911					11					894.287					8
	2.1926					10.1695					101.377					11					895.725					8
	2.19271					10.1695					101.381					11					896.135					8
	2.19275					10.1695					101.572					11					896.975					8
	2.19285					10.1695					101.894					11					897.465					8
	2.19293					10.1695					102.499					11					898.258					8
	2.19296					10.1695					102.972					11					898.577					8
	2.19309					10.1695					103.123					11					900.834					8
	2.19311					10.1695					103.124					11					901.506					8
	2.19315					10.1695					103.348					11					902.224					8
	2.19322					10.1695					103.593					11					902.373					8
	2.19328					10.1695					103.597					11					903.216					8
	2.19335					10.1695					103.785					11					903.904					8
	2.19336					10.1695					103.875					11					905.755					8
	2.19344					10.1695					103.934					11					909.544					8
	2.19348					10.1695					104.548					11					910.407					8
	2.1935					10.1695					104.664					11					911.113					8
	2.19357					10.1695					105.541					11					911.629					9
	2.19362					10.1695					105.602					11					911.964					9
	2.19397					10.1695					105.87					11					913.315					9
	2.19403					10.1695					106.027					11					913.865					9
	2.19418					10.1695					106.537					11					914.376					9
	2.19421					10.1695					106.554					11					914.729					9
	2.19425					10.1695					106.593					11.25					916.378					9
	2.19453					10.1695					106.775					11.25					916.674					9
	2.19454					10.1695					106.831					11.25					918.822					9
	2.19458					10.1695					106.919					11.25					919.583					10
	2.19478					10.1695					107.017					11.5					922.033					10
	2.19508					10.1695					107.023					11.5					922.132					10
	2.19509					10.1695					107.25					11.5					922.263					10
	2.19528					10.1695					107.668					11.5					925.205					10
	2.19529					10.1695					108.157					11.5					929.131					10
	2.19553					10.1695					109.808					11.75					929.692					10
	2.19586					10.1695					110.469					11.75					930.016					10
	2.19596					10.1695					110.621					11.75					930.13					10
						10.1695					112.307					11.75					930.998					10
						10.1695					112.822					11.75					931.838					10
						10.1695					113.011					11.75					932.033					10
						10.1695					113.184					12					932.234					10
						10.1695					113.36										933.678					10
						10.1695					113.58										934.069					10
						10.1695					114.438										934.716					10
						10.1695					116.648										936.378					10
						10.1695					117.113										937.272					10
						10.1695					117.182										938.188					10
						10.1695					117.967										938.432					10
						10.1695					118.455										938.911					10
						10.1695					119.096										939.434					10
						10.1695					120.516										940.254					10
						10.1695					123.129															10
						10.1695					124.128															11
						10.1695					125.721															11
						10.1695					126.353															11
						10.1695					127.483															12
						10.1695					131.62															12
						10.1695					153.272															12
						10.1695																				12
						10.1695																				12
						10.1695																				12
						10.1695																				12
						10.1695																				12
						10.1695																				12
						10.1695																				12
						10.1695																				12
						10.1695																				12
						10.1695																				12
						10.1695																				12
						10.1695																				12
						10.1695																				12
						10.1695																				13
						10.1695																				13
						10.1695																				14
						10.1695																				14
						10.1695																				14
						10.1695																				14
						10.1695																				14
																										15
																										16
																										17
																										17

## Sheet: Figure 5
fig.5c					fig.5d					fig.5e					fig.5f						fig.5g					fig.5l
										Chest z velocity (std)_in rearing period					Chest z velocity (std)_in rearing period
CT	A5	A1	A1O3		CT	A5	A1	A1O3		CT	A5	A1	A1O3			CT	A5	A1	A1O3		CT	A5	A1	A1O3		CT	A5	A1	A1O3
0.0333333	0.0333333	0.0666667	0.0666667		9.959	8.40197	9.80032	8.44002		0.0745502	0.272209	0.765871	0.192931		Chest z velocity (max)_in upward phase	7.70587	5.8554	12.3896	8.05419		9.52381	82.0513	65	20.6349
0.0333333	0.0333333	0.0666667	0.0666667		10.587	8.82081	12.0703	9.34169		0.0779712	0.403181	0.811911	0.258595			9.53105	6.47677		8.06623		20.8333	96.6667	57.8947	25
0.0333333	0.0333333	0.0666667	0.0666667		11.4334	9.86608	12.8755	11.5769		0.09166	0.415189	0.834124	0.560197			9.56568					16.6667	88.8889	40.7407	18.75		12.6087
0.0666667	0.0333333	0.0666667	0.0666667		11.8767	9.92252	12.9917	11.8762		0.120634	0.70329	0.850966	0.757671			9.57513							47.3684	26.3158
0.0666667	0.0333333	0.0666667	0.0666667		11.9973	10.6156	13.3321	12.9747		0.17436	0.763716	0.885919	0.875468			9.70149							66.6667			7.52212
0.0666667	0.0666667	0.0666667	0.0666667		12.0004	10.7528	13.4144	14.3752		0.27513	0.764233	1.36528				9.7631							47.8261			5.17241
0.0666667	0.0666667	0.1	0.1		12.3668	11.0649	13.8249	15.1753		0.338174	0.924803					10.2445							31.5789			0
0.0666667	0.0666667	0.1	0.1		12.5225	11.0917	13.9305	15.9684		0.393066	1.09663					10.4339							16.6667			5.17241
0.0666667	0.0666667	0.1	0.1		12.5503	11.2438	14.0092	16.4213		0.418671	1.13702					10.754							42.8571			11.7391
0.0666667	0.0666667	0.1	0.1		12.6953	11.3235	15.8052	16.8131		0.519125	1.22577				Chest z velocity (max)_in doward phase								62.5			3.01724
0.0666667	0.0666667	0.1	0.1		13.7039	11.5692	15.814	16.847		0.565688	1.22874					9.60813	4.54076	9.54513	10.4673							0.862069
0.0666667	0.1	0.1	0.1		14.5669	11.6457	16.5548	17.4753		0.584051						10.4783	6.01181	9.7377	13.649							2.15517
0.0666667	0.1	0.1	0.1		14.5874	12.743	16.6572	18.675		0.660376						11.9608	6.43584	10.3766								8.62069
0.0666667	0.1	0.1	0.1		14.6429	13.602	17.2152	18.7222		0.76621						13.2722	6.65732	12.9923								1.2931
0.0666667	0.1	0.1	0.1		14.6859	13.6824	17.3951	19.5048		0.777811						15.2271	7.1101	13.1548								4.34783
0.0666667	0.1	0.1	0.1		14.889	14.702	17.5591	19.7751		0.798431							7.36685									1.72414
0.1	0.1	0.1	0.1		15.8827	14.9043	17.7866	20.4345		0.814318							8.10289									1.2931
0.1	0.1	0.1	0.133333		16.0742	15.0874	18.3316	20.6924		0.822628							8.95359									1.72414
0.1	0.1	0.1	0.133333		16.186	15.3566	18.8333	20.9604																		1.76991
0.1	0.1	0.1	0.133333		16.3236	15.7283	20.6402	22.1826																		0.431034
0.1	0.133333	0.1	0.133333		16.4523	15.8825	20.735	23.4211																		3.01724
0.1	0.133333	0.133333	0.133333		16.5299	16.3764	20.9076	23.629																		0
0.1	0.133333	0.133333	0.133333		16.6268	16.4053	21.0463	24.7073																		2.58621
0.1	0.133333	0.133333	0.133333		16.6961	16.4615	21.6352	25.4699																		1.73913
0.1	0.133333	0.133333	0.133333		17.0195	16.8258	22.705	25.4905																		2.58621
0.1	0.133333	0.133333	0.133333		17.0217	17.4829	24.2848	25.7403																		5.60345
0.1	0.133333	0.133333	0.133333		18.4388	18.0602	24.6309	26.0882																		3.01724
0.1	0.133333	0.133333	0.133333		18.7637	18.1725	25.2131	26.1307																		10.7759
0.1	0.133333	0.133333	0.133333		19.4672	18.6828	25.3672	26.1643																		8.18966
0.1	0.133333	0.133333	0.133333		19.5745	18.857	25.6577	26.314																		7.82609
0.1	0.133333	0.133333	0.133333		19.7955	18.8901	25.6944	26.4584																		8.18966
0.1	0.133333	0.133333	0.133333		20.286	19.1597	25.9598	26.6203																		1.72414
0.1	0.133333	0.133333	0.133333		20.5013	19.3133	26.3108	27.1426																		0
0.1	0.133333	0.133333	0.133333		21.0734	20.0643	27.8011	27.2508																		3.01724
0.1	0.133333	0.133333	0.133333		21.1135	20.227	27.9372	27.4791																		1.72414
0.1	0.133333	0.133333	0.133333		21.5172	20.8951	28.1632	28.2321																		8.18966
0.1	0.133333	0.133333	0.166667		21.756	21.0357	28.2583	30.0167																		2.15517
0.1	0.133333	0.133333	0.166667		21.7815	21.4103	28.5138	30.2225																		8.69565
0.1	0.166667	0.133333	0.166667		21.8647	21.8221	28.6161	31.2824																		0
0.1	0.166667	0.133333	0.166667		21.9353	21.9298	28.9801	31.7177																		5.60345
0.1	0.166667	0.133333	0.166667		21.9424	21.9702	28.9931	32.5723																		0.431034
0.1	0.166667	0.133333	0.166667		22.1819	22.0167	29.0217	32.663																		2.65487
0.1	0.166667	0.133333	0.166667		22.1846	22.1007	29.2909	32.9203																		2.6087
0.1	0.166667	0.133333	0.166667		22.2316	22.1965	29.3117	33.0427
0.133333	0.166667	0.166667	0.166667		22.3851	22.4566	29.503	33.1237																		1.72414
0.133333	0.166667	0.166667	0.166667		22.4886	22.512	29.7078	33.5063																		3.87931
0.133333	0.166667	0.166667	0.166667		22.9146	22.582	29.9799	33.597																		1.72414
0.133333	0.166667	0.166667	0.2		23.0511	22.6759	30.1774	34.0974																		3.53982
0.133333	0.166667	0.166667	0.2		23.6849	23.2324	30.2005	34.1868																		3.01724
0.133333	0.166667	0.166667	0.2		23.7939	23.2749	31.1307	34.217																		10.7759
0.133333	0.166667	0.166667	0.2		24.5982	23.4379	31.1358	34.4542																		1.2931
0.133333	0.166667	0.166667	0.2		24.8226	23.4841	31.2066	34.5016																		1.72414
0.133333	0.166667	0.166667	0.2		25.2064	24.0102	31.8876	35.2686																		6.08696
0.133333	0.166667	0.166667	0.2		25.5961	24.6735	32.0839	36.1896																		3.44828
0.133333	0.166667	0.166667	0.2		25.6716	24.7981	32.8663	36.2202
0.133333	0.166667	0.2	0.2		25.6866	24.8928	33.0095	36.6561																			8.62069
0.133333	0.166667	0.2	0.2		25.8122	25.3079	33.4639	36.9842																			7.32759
0.133333	0.166667	0.2	0.2		26.3123	25.3367	33.5389	38.5407																			12.069
0.133333	0.166667	0.2	0.233333		26.6787	25.6419	34.0855	39.3646																			35.7759
0.133333	0.166667	0.2	0.233333		26.8478	26.0382	34.5861	39.3724																			7.07965
0.133333	0.2	0.2	0.233333		26.9085	26.3495	35.2207	39.4188																			9.91379
0.133333	0.2	0.233333	0.233333		27.2567	26.5089	35.4481	40.1057																			11.2069
0.166667	0.2	0.266667	0.233333		27.2942	26.5502	35.8633	40.4255																			23.7069
0.166667	0.2	0.266667	0.233333		27.6144	26.7808	35.897	40.8754																			12.5
0.166667	0.2	0.266667	0.233333		27.7704	27.4024	36.2755	41.4593																			29.3103
0.166667	0.2	0.3	0.233333		27.9578	27.5938	36.8523	42.3447																			23.0435
0.166667	0.2	0.3	0.233333		27.9891	27.7929	38.7388	43.4892																			9.82143
0.166667	0.233333	0.3	0.233333		28.7731	27.8179	38.8202	43.7932																			12.931
0.166667	0.233333	0.3	0.233333		28.8331	28.3077	39.5372	44.3383																			6.89655
0.166667	0.233333	0.333333	0.233333		29.0233	28.3446	39.6031	44.5833																			20.2586
0.166667	0.233333	0.333333	0.233333		29.4144	28.4273	40.519	45.6657																			21.7391
0.166667	0.233333	0.333333	0.233333		29.6074	28.5131	40.7181	46.125																			31.8966
0.166667	0.233333	0.333333	0.266667		30.1479	28.5242	41.3486	47.5648																			18.9655
0.166667	0.233333	0.366667	0.266667		30.8084	28.5664	41.6845	48.4827																			13.7931
0.166667	0.233333	0.366667	0.3		30.8359	28.6555	42.0333	48.5633																			25
0.166667	0.233333	0.366667	0.3		31.394	29.3554	42.4176	48.7363																			18.2609
0.166667	0.233333	0.366667	0.3		31.4261	29.5773	44.1887	48.9914																			10.7759
0.166667	0.266667	0.4	0.3		31.4708	29.7508	44.2878	50.4207																			24.7826
0.166667	0.266667	0.4	0.333333		31.5991	30.4323	44.723	50.9476																			41.3793
0.166667	0.266667	0.433333	0.333333		31.6294	30.7046	44.8112	50.964																			4.31034
0.166667	0.266667	0.433333	0.333333		32.178	30.7067	45.1895	51.4478																			10.7143
0.166667	0.266667	0.466667	0.333333		32.2489	30.8506	46.731	52.4605																			16.8103
0.166667	0.266667	0.466667	0.333333		32.3334	30.8704	47.4501	53.0187																			13.3621
0.166667	0.266667	0.466667	0.366667		32.4911	31.2985	50.0795	55.164																			15.2174
0.166667	0.266667	0.533333	0.4		32.6017	31.457	50.5809	55.8677																			10.9649
0.2	0.3	0.566667	0.4		32.7296	31.4621	54.0445	57.6372																			5.65217
0.2	0.3	0.566667	0.4		32.8685	31.6036	54.4473	58.6036																			19.8276
0.2	0.3	0.566667	0.4		33.0402	31.6596	55.9511	61.0147																			12.5
0.2	0.3	0.6	0.433333		33.4158	32.0368	57.8714	64.8315																			4.31034
0.2	0.3	0.633333	0.466667		33.826	32.2163	61.0862	65.1068																			8.18966
0.2	0.3	0.666667	0.466667		34.1904	32.2632	64.0798	66.3745																			12.931
0.2	0.3	0.666667	0.466667		34.3782	32.5291	65.7095	68.5799																			24.569
0.2	0.3	0.666667	0.533333		35.0291	32.6253	66.008	69.6184																			8.62069
0.233333	0.3	0.733333	0.533333		35.0775	32.9363	72.8174	75.762
0.233333	0.333333	0.733333	0.633333		35.2551	32.9379	76.137	77.7581
0.233333	0.333333	0.733333	0.7		36.6029	33.4797	79.2184	86.743																			24.1573
0.233333	0.333333	0.766667	0.733333		36.8276	33.7559	81.5279	86.8354																			43.9655
0.233333	0.333333	0.8	0.866667		37.0981	33.9501		92.401																			22.807
0.233333	0.333333				37.1064	34.0548																					21.6216
0.233333	0.333333				37.1993	34.0946																					15.0862
0.233333	0.333333				37.2595	34.2987																					5.17241
0.233333	0.333333				37.3077	34.715																					25.6522
0.233333	0.333333				37.7145	35.1518																					6.46552
0.233333	0.333333				38.0818	35.2848																					11.2069
0.233333	0.366667				38.3449	35.3086																					7.75862
0.233333	0.366667				38.4479	35.3126																					9.91379
0.233333	0.366667				38.4676	35.4067																					4.31034
0.233333	0.366667				39.07	35.5294																					27.1552
0.233333	0.366667				39.2327	35.9038
0.266667	0.366667				39.4795	35.9528																						18.1034
0.266667	0.366667				40.2899	36.5403																						16.8103
0.266667	0.366667				41.3114	36.8977																						23.2759
0.266667	0.366667				41.83	36.9517																						11.6379
0.266667	0.4				42.3995	37.4597																						2.15517
0.266667	0.4				42.4385	37.7625																						18.9655
0.266667	0.4				42.7456	37.9439																						0
0.266667	0.4				43.699	38.0697																						9.64912
0.266667	0.4				45.7686	38.0791																						17.6724
0.266667	0.433333				45.8064	38.4482																						5.17241
0.3	0.433333				46.1868	38.9249																						3.44828
0.3	0.433333				46.618	40.1856																						1.2931
0.3	0.433333				46.9712	40.3255																						25.2212
0.3	0.433333				47.6323	40.8584																						18.9655
0.3	0.433333				47.7153	42.0501																						3.01724
0.3	0.433333				47.9446	42.494																						6.03448
0.3	0.433333				48.0407	42.9184																						4.31034
0.333333	0.433333				48.4725	43.5314																						9.21053
0.333333	0.433333				49.4353	44.226																						2.15517
0.333333	0.433333				50.4919	44.4006																						0.442478
0.333333	0.466667				50.7187	44.4992																						2.58621
0.366667	0.466667				51.1437	44.7817																						0
0.366667	0.466667				52.7703	44.9844																						2.58621
0.366667	0.466667				53.5889	45.0077																						1.2931
0.366667	0.466667				54.395	46.2871																						20.2586
0.366667	0.466667				54.9277	46.6866																						3.44828
0.366667	0.5				55.285	47.5481																						4.74138
0.366667	0.5				55.4139	47.7019																							3.01724
0.366667	0.5				55.4503	49.2381																							0.431034
0.366667	0.533333				56.3042	49.8065																							1.72414
0.4	0.533333				56.826	50.2429																							0
0.4	0.533333				57.1573	52.3941																							7.32759
0.4	0.533333				59.3554	52.8107																							9.13043
0.4	0.566667				59.3772	53.7212																							2.65957
0.4	0.566667				59.7439	54.137																							6.46552
0.433333	0.566667				61.166	55.4047																							13.8393
0.466667	0.566667				61.4471	55.978																							7.01754
0.466667	0.566667				62.0043	61.9705																							1.2931
0.466667	0.566667				62.2912	62.1494																							4.34783
0.466667	0.6				63.729	62.3053																							11.6379
0.5	0.633333				64.7563	65.6353																							1.37615
0.5	0.633333				69.6637	66.2257																							0
0.5	0.633333				72.7431	68.1012																							3.04348
0.5	0.666667				73.2807	76.8047																							8.10811
0.533333	0.666667				73.5969	81.6762																							9.91379
0.533333	0.666667				75.2633	83.8706																							4.74138
0.533333	0.733333				75.3843	98.511																							3.01724
0.533333	0.733333				75.7925	102.514																							13.0631
0.533333	0.733333				79.6069	115.986																							0
0.533333	0.766667				82.494	128.21																							0.892857
0.566667	0.833333				84.2454	167.747																							1.72414
0.566667	0.833333				93.3338																								2.58621
0.566667	1.03333				94.855																								11.2069
0.6					95.0243																								14.6018
0.633333					104.745
0.633333					107.181
0.633333					113.883
0.633333					130.352
0.666667					135.699
0.7					146.518
0.733333					265.839
0.766667
0.8
0.8

## Sheet: S_Figure 1
Sup. Fig. 1d line graph													Sup. Fig. 1d bar graph
Time (wk)	R10		A5			A10							R10	A5	A10
0									106.109	107.717	98.6066		116.827	118.435	246.517
3	129.689	161.844				282.958	175.777	200.429	190.782	461.951	295.82		98.0707	114.148	168.81
5	113.612	136.12				270.096	172.562	276.527	216.506	849.946	374.062			110.932	223.473
7	129.153	115.756				217.042	194.534	247.053	324.223	401.929	387.46				208.467
9	116.827	98.0707	118.435	114.148	110.932	246.517	168.81	223.473	208.467	433.548	357.449				433.548
11	101.822	112.54				198.821	200.429	228.296	211.683	504.287					357.449
13	133.441	144.695				181.672	167.738	201.501	187.031	429.796	550.375
15	102.358	95.9271	119.507	100.214	146.302	136.12	173.098	251.876	190.247	469.453	412.647

## Sheet: S_Figure 3
s.fig.3b				s.fig.3c				s.fig.3d				s.fig.3e				s.fig.3f				s.fig.3g
CT	A1	A5		CT	A1	A5		CT	A1	A5		CT	A1	A5		CT	A1	A5		EV	A1	A5
1559.74	2252.89	4567.68		0.189592	0.0301909	0.324719		2.34591	4.13102	8.86181		0.222228	0.0472235	0		0.222228	0.0472235	0		0	6	6
1175.42	4468.39	4905.15		-0.277978	-0.341161	0.261442		1.61246	7.81395	8.77793		0.0805578	0	0.0361131		0.0805578	0	0.0361131		0	5	6
2931.81	2775.02	1682.49		-0.0544799	0.838563	0.280745		4.64592	4.61713	2.81714				0				0		0	3	5
1280	802.544	7163.55		-0.115116	0.545905	1.47704		1.88458	1.24157	11.9966		0.0444457	0			0.0444457	0			0	6	6
2119.77	2254.29	905.293		1.02055	0.0619681	-2.96182		3.12092	4.51124	1.10188		0.747243	0.202964	0		0.747243	0.202964	0		0	4	0
583.556	970.925	1860.89		0.641321	0.599152	-1.75985		0.846931	1.75644	2.34059		0	0.269482	0		0	0.269482	0		0	1	4
848.846	2071.74	3204.13		-0.461779	-0.404639	-0.807335		1.15779	3.51299	4.85363		0	0.238962	0		0	0.238962	0		0	1	4
1957.14	1661.04	1052.62		-0.426096	3.31627	-0.548898		2.63238	2.45454	1.63068		0.586127	0.125003	0		0.586127	0.125003	0		0		3
1677.31	3603.53	5057.69		0.190781	1.23377	4.3998		2.28466	5.24385	9.62999		1.04725	0	0		1.04725	0	0
1958.05	1864.84	4013.9		0.227688	1.91587	-5.88132		2.60613	2.59557	6.93395		0.593761	0.505696			0.593761	0.505696			0
946.928	4011.58	6296.95		-0.2701	-0.751858	-1.89261		1.27543	8.2915	9.60586		0.058335				0.058335
2647.96	3322.2	6601.22		0.318224	2.5438	7.0476		3.99267	5.26245	12.6039			0	0			0	0
2105.61	2542.73	4885.7		-0.0499203	-1.4421	7.28486		2.9492	3.82358	7.42765		1.25281	0.331569	0		1.25281	0.331569	0
2176.75	954.194	1760.14		-0.166752	4.69076	7.77139		3.09517	1.58142	3.14738		0.988916	0	0		0.988916	0	0
1965.84	919.444	3577.76		-0.263331		-0.571644		2.62083		6.62467		0.483347	0.191672			0.483347	0.191672
1485.77		1444.02		0.179928		-9.26067		2.39575		3.05379
1250.18		2729.97		0.637379		-12.4106		1.56731		4.8337		0.319489		0		0.319489		0
1033.95		4725.5		0.231195		-0.342757		1.53551		8.92374		0.0611128		0		0.0611128		0
2083.64				-0.06888				2.90719				1.09466				1.09466
1698.04				-0.173704				2.34607				0.152782				0.152782
1344.95				-0.328596				1.90403				0.0361131				0.0361131
2670.21				0.140494				3.87098				1.31948				1.31948
2683.07				-0.207576				3.82451				1.55872				1.55872
1342.97				-0.204342				2.18389				0.855603				0.855603
1966.26				-0.35177				3.13245				0.461124				0.461124
1677.2				0.453411				2.95264				0.572254				0.572254
1882.46				-0.153306				2.85571				0.450075				0.450075
1423.71				-0.434686				2.26155				0.188894				0.188894
1096.41				-0.161465				1.56457				0.0972249				0.0972249
1500.24				-0.139227				2.31798				1.48839				1.48839
1642.41				0.228758				2.34473				0.572238				0.572238
2786.52				0.477807				4.37481
2453.25				-0.527451				3.44021
1164.28				0.0449664				1.71896				0.136115				0.136115
1368.08				-0.0338875				2.33676
2358.35				0.467783				3.64835				0.566698				0.566698
1492.02				-0.556278				2.07279				0.0916692				0.0916692
1698.56				0.318221				2.02768				0.688908				0.688908
1227.51				-0.819579				1.76866				0.666685				0.666685
2120.16				0.498388				3.46964				0.666685				0.666685
2679.72				-0.191874				3.64866				0.4139				0.4139
2350.35				0.376964				3.70453				0.819467				0.819467
1474.45				0.134169				2.17191				1.63893				1.63893
1490.74				-0.544958				2.0875				0.102781				0.102781
1342.59				1.25718				2.17611				0.613906				0.613906
1775.3				-0.623276				2.46187				0.630573				0.630573
876.314				0.718527				1.30504				0.0611128				0.0611128
1261.59				-0.716667				1.76544				0.100003				0.100003
1640.33				0.05453				2.46929				0.369455				0.369455
1448.09				-0.0357185				2.31076				0.669463				0.669463

## Sheet: S_Figure_4
s.fig.4c
group	week	labels	ratio
CT	0	0	0.0448718
CT	0	1	0.144231
CT	0	2	0.0128205
CT	0	3	0.176282
CT	0	4	0.378205
CT	0	5	0.205128
CT	0	6	0.0384615
CT	2	0	0.0126904
CT	2	1	0.149746
CT	2	2	0.00761421
CT	2	3	0.228426
CT	2	4	0.266497
CT	2	5	0.271574
CT	2	6	0.0634518
CT	4	0	0.0104167
CT	4	1	0.180556
CT	4	2	0.0173611
CT	4	3	0.145833
CT	4	4	0.260417
CT	4	5	0.291667
CT	4	6	0.09375
CT	6	0	0.0106007
CT	6	1	0.14841
CT	6	2	0.00706714
CT	6	3	0.123675
CT	6	4	0.335689
CT	6	5	0.265018
CT	6	6	0.109541
CT	8	0	0.00854701
CT	8	1	0.106838
CT	8	3	0.192308
CT	8	4	0.452991
CT	8	5	0.217949
CT	8	6	0.0213675
CT	10	0	0.0184332
CT	10	1	0.078341
CT	10	2	0.0230415
CT	10	3	0.16129
CT	10	4	0.529954
CT	10	5	0.142857
CT	10	6	0.0460829
A5	0	0	0.0268657
A5	0	1	0.152239
A5	0	2	0.00298507
A5	0	3	0.277612
A5	0	4	0.21194
A5	0	5	0.265672
A5	0	6	0.0626866
A5	2	0	0.270349
A5	2	1	0.139535
A5	2	2	0.0406977
A5	2	3	0.0145349
A5	2	4	0.241279
A5	2	5	0.0959302
A5	2	6	0.197674
A5	4	0	0.364807
A5	4	1	0.0643777
A5	4	2	0.206009
A5	4	3	0.00858369
A5	4	4	0.133047
A5	4	5	0.0214592
A5	4	6	0.201717
A5	6	0	0.186747
A5	6	1	0.11747
A5	6	2	0.418675
A5	6	3	0.0421687
A5	6	4	0.0572289
A5	6	5	0.0361446
A5	6	6	0.141566
A5	8	0	0.108312
A5	8	1	0.123426
A5	8	2	0.40806
A5	8	3	0.0151134
A5	8	4	0.0302267
A5	8	5	0.0428212
A5	8	6	0.27204
A5	10	0	0.329975
A5	10	1	0.151134
A5	10	2	0.219144
A5	10	3	0.0100756
A5	10	4	0.0327456
A5	10	5	0.02267
A5	10	6	0.234257

## Sheet: S_Figure 7
s.fig7c															s.fig7d
CV	CS	CV	CS	CV	CS	CV	CS	CV	CS	CV	CS	CV	CS		CV (x-axis)	CT	A1	A5	all
NP	NP	A5	A5	NP	NP	A5	A5	NP	NP	A5	A5	A1	A1		9.09091	10.6061			10.6061
3.0303	3.0303				26.3889		83.6795	12.844	10.6061	92.9524	73.0159	77.7778	73.3333		8.77193	13.1579			13.1579
16	12	95.3488	97.6744		11.1111		77.5758	19.4444	13.1579	79.0909		79.4326	78.7234		7.69231	7.69231			7.69231
22.9167	22.9167	97.2222	97.7778		19.0476		86.5169	19.0476	7.69231	93.9024	95.8525	46.0123	49.6933		15.534	9.70874			9.70874
6.60377	6.60377	97.271	98.2456		12.844		88.4146	13.3333	9.70874	85.3933	83.1579	60.7477	57.9439		8.95522	10.4478			10.4478
8.16327	7.14286	98.5714	99.1429				88	9.09091	10.4478	83.9763	87.0968	76.3636	87.2727		11.0465	11.6279			11.6279
11.1111	11.1111	82.5328	87.3362					8.77193	11.6279	74.6032	78.9474	65.6051	64.9682		23.4694	18.3673			18.3673
6.77966	6.77966	94.898	96.2585					7.69231	18.3673		90.1685	10.3093	16.4948		20	18.3333			18.3333
15.873	14.2857	83.9695	86.6412					15.534	18.3333	94.7005	79.1367	7.48299	6.80272		13.7615	13.7615			13.7615
6.08696	5.21739	88.189	92.126					8.95522	13.7615	86.3158		45.2381	45.2381		5.88235	5.88235			5.88235
6.60377	5.66038	93.5096	93.9904					11.0465	5.88235	87.0968		38.4615	38.4615		19.5652	19.5652			19.5652
		88.4211	93.6842					23.4694	19.5652	84.2105		87.2414	86.2069		45.4545	40.9091			40.9091
								20		92.9775		53.6481	51.5021		4.54545	6.81818			6.81818
								13.7615	6.81818	84.1727		85.8491	82.0755		22.9167	29.1667			29.1667
								5.88235	29.1667			73.2648	70.6941		25.5102	26.5306			26.5306
								19.5652	26.5306			75.5814	75		22.0472	21.2598			21.2598
									21.2598						15.3846	9.23077			9.23077
								4.54545	9.23077						25.8065	25.8065			25.8065
								22.9167	25.8065						9.55056	9.55056			9.55056
								25.5102	9.55056						33.3333	31.3725			31.3725
								22.0472	31.3725						12.5749	10.7784			10.7784
								15.3846	10.7784						26.3889	18.0556			18.0556
								25.8065	18.0556						8.69565	8.69565			8.69565
								9.55056	8.69565						13.6986	13.6986			13.6986
								33.3333	13.6986						8.33333	12.5			12.5
								12.5749	12.5						27.8689	21.3115			21.3115
								26.3889	21.3115						12.3457	12.3457			12.3457
								8.69565	12.3457						9.86842	13.8158			13.8158
								13.6986	13.8158						8.33333	2.77778			2.77778
								8.33333	2.77778						5	5			5
								27.8689	5						17.2414	13.7931			13.7931
								12.3457	13.7931						11.3208	14.4654			14.4654
								9.86842	14.4654						7.69231	7.69231			7.69231
								8.33333	7.69231						12.3288	9.58904			9.58904
								5	9.58904						6.55738	6.55738			6.55738
								17.2414	6.55738						11.4754	13.9344			13.9344
								11.3208	13.9344
								7.69231							74.6032			73.0159	73.0159
								12.3288
								6.55738							94.7005			95.8525	95.8525
								11.4754							86.3158			83.1579	83.1579
															87.0968			87.0968	87.0968
															84.2105			78.9474	78.9474
															92.9775			90.1685	90.1685
															84.1727			79.1367	79.1367
															77.7778		73.3333		73.3333
															79.4326		78.7234		78.7234
															46.0123		49.6933		49.6933
															60.7477		57.9439		57.9439
															76.3636		87.2727		87.2727
															65.6051		64.9682		64.9682
															10.3093		16.4948		16.4948
															7.48299		6.80272		6.80272
															45.2381		45.2381		45.2381
															38.4615		38.4615		38.4615
															87.2414		86.2069		86.2069
															53.6481		51.5021		51.5021
															85.8491		82.0755		82.0755
															73.2648		70.6941		70.6941
															75.5814		75		75

## Sheet: S_Figure 8
s.fig.8a				s.fig.8b				s.fig.8c
EV	A1	A5		EV	A1	A5		EV	A1	A5
114.663	81.8333	63.3401		83.7945	151.299	100		7	15	39.4068
96.1255	55.5	51.0949		123.37	223.693	100		9.65517	45	31.4433
75.3333	77.8333	55.3333		100	220.091	100		5.10949	17.5	31.4741
91.8206	79.1667	76		87.2247	88.8393	199.203		5.36585	9.85222	56.0976
104.4	158.453	73.1667		91.4894	150.971	214.508		8.69565	30	84.0376
100		97.2578		115.888	181.507	362.613		7.59494	17.2131	66.485
96.0616				63.1111	147.953	174.167		17.2662	5.61798	82.5581
116.456				87.3913	119.459	427.95		12.5	10.4396	41.2587
97.2927				83.0769	90.2222	180.808		10.0671	21.9512	48.0392
100				132.026		207.027		10.9375		65.5303
					115.335	175.789			33.1429	34.6939
					142.213				61.0245	42.1053
					132.599				46.5116	32.2368
					107.658				53.9823
					129.148	179.461			23.9057
						195.273
						279.07
						120
						200.515
						84.7656

## Sheet: S_Figure 9
s.fig.9b						s.fig.9c						s.fig.9c
Time (wk)	NALS		ALS				NALS		ALS				NALS		ALS
14	100	100	100	100		10	2.06186	10.453	6.32184	6.66667		RRS	100	100	4.25926	7.96296
15	100	100	100	100		11	2.24719	8.62069	8.47458	3.44828		APS	3.84615	1.19048	2.85714	5.61798
16	100	100	100	100		12	8.29876	7.25806	7.82609	6.4
17	100	100	79.4444	77.7778		13		2.35294	6.25	8.06452
18	100	100	76.2963	72.037		14	3.65297	7.69231	5.97826	1.75439
19	100	100	22.037	44.8148		15	5.47264	0	4.38247	4.22535
20	100	100	4.25926	7.96296		16	5.03597	0	5.60345	2.27273
						17	3.41297	5.83942	4.44444	5.14286
						18	6.00601	4.65116	2.08333	3.57143
						19	4.05904	2.73973	3.04878	2.45399
						20	3.84615	1.19048	2.85714	5.61798

[truncated: 25 more sheets: S_Figure 13, S_Figure 15, S_Figure 16, S_Figure 17, S_Figure 20, S_Figure 21, S_Figure 22, S_Figure 25, S_Figure 26, S_Figure 29, S_Figure 30, S_Figure 36, S_Figure 33, S_Figure 37, S_Figure 39, S_Figure 40, S_Figure 41, S_Figure 44, S_Table 10, S_Table 11 …]
